# Supplementary material for: DNA copy number analysis of fresh and formalin-fixed specimens by shallow whole-genome sequencing with identification and exclusion of problematic regions in the genome assembly
Source: Genome Res. 2014 Dec;24(12):2022–32. doi: 10.1101/gr.175141.114 (PMC4248318; doi:10.1101/gr.175141.114)
Supplement: Supplemental Material [file supp_gr.175141.114_Supplemental_Material.zip]

Archive with 68 entries (62 files):
- QDNAseq/
- QDNAseq/.DS_Store
- QDNAseq/data/
- QDNAseq/data/LGG150.rda
- QDNAseq/DESCRIPTION
- QDNAseq/inst/
- QDNAseq/inst/.DS_Store
- QDNAseq/inst/CITATION
- QDNAseq/man/
- QDNAseq/man/addPhenodata.Rd
- QDNAseq/man/applyFilters.Rd
- QDNAseq/man/binReadCounts.Rd
- QDNAseq/man/callBins.Rd
- QDNAseq/man/compareToReference.Rd
- QDNAseq/man/correctBins.Rd
- QDNAseq/man/createBins.Rd
- QDNAseq/man/estimateCorrection.Rd
- QDNAseq/man/exportBins.Rd
- QDNAseq/man/frequencyPlot.Rd
- QDNAseq/man/getBinAnnotations.Rd
- QDNAseq/man/highlightFilters.Rd
- QDNAseq/man/isobarPlot.Rd
- QDNAseq/man/LGG150.Rd
- QDNAseq/man/makeCgh.Rd
- QDNAseq/man/noisePlot.Rd
- QDNAseq/man/normalizeBins.Rd
- QDNAseq/man/normalizeSegmentedBins.Rd
- QDNAseq/man/plot.Rd
- QDNAseq/man/poolRuns.Rd
- QDNAseq/man/QDNAseq-package.Rd
- QDNAseq/man/QDNAseqCopyNumbers.Rd
- QDNAseq/man/QDNAseqReadCounts.Rd
- QDNAseq/man/QDNAseqSignals.Rd
- QDNAseq/man/segmentBins.Rd
- QDNAseq/man/smoothOutlierBins.Rd
- QDNAseq/NAMESPACE
- QDNAseq/NEWS
- QDNAseq/R/
- QDNAseq/R/998.LGG150.R
- QDNAseq/R/999.package.R
- QDNAseq/R/addPhenodata.R
- QDNAseq/R/AllClasses.R
- QDNAseq/R/AllGenerics.R
- QDNAseq/R/applyFilters.R
- QDNAseq/R/binReadCounts.R
- QDNAseq/R/callBins.R
- QDNAseq/R/compareToReference.R
- QDNAseq/R/correctBins.R
- QDNAseq/R/createBinAnnotations.R
- QDNAseq/R/estimateCorrection.R
- QDNAseq/R/exportBins.R
- QDNAseq/R/getBinAnnotations.R
- QDNAseq/R/highlightFilters.R
- QDNAseq/R/logTransform.R
- QDNAseq/R/makeCgh.R
- QDNAseq/R/normalizeBins.R
- QDNAseq/R/normalizeSegmentedBins.R
- QDNAseq/R/plot-methods.R
- QDNAseq/R/poolRuns.R
- QDNAseq/R/QDNAseqCopyNumbers-accessors.R
- QDNAseq/R/QDNAseqReadCounts-accessors.R
- QDNAseq/R/QDNAseqSignals-accessors.R
- QDNAseq/R/sdDiffTrim.R
- QDNAseq/R/segmentBins.R
- QDNAseq/R/smoothOutlierBins.R
- QDNAseq/R/vmsg.R
- QDNAseq/vignettes/
- QDNAseq/vignettes/QDNAseq.Rnw
