# Supplementary material for: DNA copy number analysis of fresh and formalin-fixed specimens by shallow whole-genome sequencing with identification and exclusion of problematic regions in the genome assembly
Source: Genome Res. 2014 Dec;24(12):2022–32. doi: 10.1101/gr.175141.114 (PMC4248318; doi:10.1101/gr.175141.114)
Supplement: Supplemental Material [file supp_gr.175141.114_Supplemental_Material.zip › QDNAseq/DESCRIPTION]

Package: QDNAseq
Version: 1.0.5
Date: 2014-06-13
Title: Quantitative DNA sequencing for chromosomal aberrations
Author: Ilari Scheinin
Maintainer: Ilari Scheinin <ilari.scheinin@gmail.com>
Depends: R (>= 2.15.0)
Imports: graphics, methods, stats, utils, matrixStats (>= 0.9.4),
        R.utils (>= 1.28.4), Biobase (>= 2.18.0), CGHbase (>= 1.18.0),
        CGHcall (>= 2.18.0), DNAcopy (>= 1.32.0), Rsamtools (>= 1.10.0)
Suggests: R.cache (>= 0.9.0), digest, snowfall, BSgenome, GenomeInfoDb,
        GenomicRanges
Description: Quantitative DNA sequencing for chromosomal aberrations.
biocViews: CopyNumberVariation, DNASeq, Genetics, GenomeAnnotation,
        Preprocessing, QualityControl, Sequencing
License: GPL
URL: https://github.com/ccagc/QDNAseq
BugReports: https://github.com/ccagc/QDNAseq/issues
