# Supplementary material for: DNA copy number analysis of fresh and formalin-fixed specimens by shallow whole-genome sequencing with identification and exclusion of problematic regions in the genome assembly
Source: Genome Res. 2014 Dec;24(12):2022–32. doi: 10.1101/gr.175141.114 (PMC4248318; doi:10.1101/gr.175141.114)
Supplement: Supplemental Material [file supp_gr.175141.114_Supplemental_Material.zip › QDNAseq/inst/CITATION]

bibentry(bibtype="Article",
    author=c(person("Ilari", "Scheinin"),
    person("Daoud", "Sie"),
    person("Henrik", "Bengtsson"),
    person(c("Mark", "A"), "van de Wiel"),
    person(c("Adam", "B"), "Olshen"),
    person(c("Hinke", "F"), "van Thuijl"),
    person(c("Hendrik", "F"), "van Essen"),
    person(c("Paul", "P"), "Eijk"),
    person("Francois", "Rustenburg"),
    person(c("Gerrit", "A"), "Meijer"),
    person(c("Jaap", "C"), "Reijneveld"),
    person("Pieter", "Wesseling"),
    person("Daniel", "Pinkel"),
    person(c("Donna", "G"), "Albertson"),
    person("Bauke", "Ylstra")),
    year=2014,
    title=paste("DNA copy number analysis of fresh and formalin-fixed",
    "specimens by shallow whole-genome sequencing with identification and",
    "exclusion of problematic regions in the genome assembly"),
    journal="Genome Research", note="In press")

# EOF
