# Supplementary material for: DNA copy number analysis of fresh and formalin-fixed specimens by shallow whole-genome sequencing with identification and exclusion of problematic regions in the genome assembly
Source: Genome Res. 2014 Dec;24(12):2022–32. doi: 10.1101/gr.175141.114 (PMC4248318; doi:10.1101/gr.175141.114)
Supplement: Supplemental Material [file supp_gr.175141.114_Supplemental_Material.zip › QDNAseq/man/callBins.Rd]

%%%%%%%%%%%%%%%%%%%%%%%%%%%%%%%%%%%%%%%%%%%%%%%%%%%%%%%%%%%%%%%%%%%%%%%%%%
% Do not modify this file since it was automatically generated from:
% 
%  callBins.R
% 
% by the Rdoc compiler part of the R.oo package.
%%%%%%%%%%%%%%%%%%%%%%%%%%%%%%%%%%%%%%%%%%%%%%%%%%%%%%%%%%%%%%%%%%%%%%%%%%

\name{callBins}
\alias{callBins}


\alias{callBins,QDNAseqCopyNumbers-method}

\title{Call aberrations from segmented copy number data}

\usage{
callBins(object, ...)
}

\description{
    Call aberrations from segmented copy number data.
}

\arguments{
    \item{object}{An object of class QDNAseqCopyNumbers}
    \item{...}{Additional arguments passed to \code{\link[CGHcall]{CGHcall}}.}
}

\details{
    Chromosomal aberrations are called with \pkg{CGHcall}. It has been
    developed for the analysis of series of cancer samples, and uses a model
    that contains both gains and losses. If used on a single sample, or
    especially only on a subset of chromosomes, or especially on a single
    non-cancer sample, it may fail.
}

\value{
    Returns an object of class \code{\link{QDNAseqCopyNumbers}} with calling
    results added.
}

\examples{
data(LGG150)
readCounts <- LGG150
readCountsFiltered <- applyFilters(readCounts)
readCountsFiltered <- estimateCorrection(readCountsFiltered)
copyNumbers <- correctBins(readCountsFiltered)
copyNumbersNormalized <- normalizeBins(copyNumbers)
copyNumbersSmooth <- smoothOutlierBins(copyNumbersNormalized)
copyNumbersSegmented <- segmentBins(copyNumbersSmooth)
copyNumbersSegmented <- normalizeSegmentedBins(copyNumbersSegmented)
copyNumbersCalled <- callBins(copyNumbersSegmented)
}

\author{Ilari Scheinin}

\seealso{
    Internally, \code{\link[CGHcall]{CGHcall}} and \code{\link[CGHcall]{ExpandCGHcall}} of
    the \pkg{CGHcall} package are used.
}


\keyword{manip}
