# Supplementary material for: DNA copy number analysis of fresh and formalin-fixed specimens by shallow whole-genome sequencing with identification and exclusion of problematic regions in the genome assembly
Source: Genome Res. 2014 Dec;24(12):2022–32. doi: 10.1101/gr.175141.114 (PMC4248318; doi:10.1101/gr.175141.114)
Supplement: Supplemental Material [file supp_gr.175141.114_Supplemental_Material.zip › QDNAseq/man/compareToReference.Rd]

%%%%%%%%%%%%%%%%%%%%%%%%%%%%%%%%%%%%%%%%%%%%%%%%%%%%%%%%%%%%%%%%%%%%%%%%%%
% Do not modify this file since it was automatically generated from:
% 
%  compareToReference.R
% 
% by the Rdoc compiler part of the R.oo package.
%%%%%%%%%%%%%%%%%%%%%%%%%%%%%%%%%%%%%%%%%%%%%%%%%%%%%%%%%%%%%%%%%%%%%%%%%%

\name{compareToReference}
\alias{compareToReference}


\alias{compareToReference,QDNAseqCopyNumbers,numeric-method}

\title{Divide binned read counts with those of reference samples}

\usage{
compareToReference(object, references, force=FALSE)
}

\description{
    Divide binned read counts with those of reference samples.
}

\arguments{
    \item{object}{An object of class \code{\link{QDNAseqCopyNumbers}}.}
    \item{references}{A numeric vector of indexes of the reference sample.
        Must be the same length as there are samples in object. When \code{\link[base]{NA}}, the
        sample will be kept as is. When \code{\link[base:logical]{FALSE}}, the sample will be removed
        from the output. As an example, object contains three samples: tumor1,
        tumor2, and normal2. There is no reference for tumor1, but normal2 is
        a matched normal sample from the same patient as tumor2. The keep
        tumor1 as is, but to divide tumor2 with normal2, argument references
        should be \code{c(NA, 3, FALSE)}.}
    \item{force}{Whether to force the operation even when downstream data will
        be lost.}
}

\value{
    Returns a \code{\link{QDNAseqCopyNumbers}} object with the desired samples
    divided by the signal of their reference samples.
}

\examples{
data(LGG150)
readCounts <- LGG150
readCountsFiltered <- applyFilters(readCounts)
readCountsFiltered <- estimateCorrection(readCountsFiltered)
copyNumbers <- correctBins(readCountsFiltered)
copyNumbersNormalized <- normalizeBins(copyNumbers)
copyNumbersSmooth <- smoothOutlierBins(copyNumbersNormalized)
# Note: the following command will compare the sample to itself, which
# does not really make sense:
tumorVsNormal <- compareToReference(copyNumbersSmooth, c(1))
}

\author{Ilari Scheinin}


\keyword{manip}
