# Supplementary material for: DNA copy number analysis of fresh and formalin-fixed specimens by shallow whole-genome sequencing with identification and exclusion of problematic regions in the genome assembly
Source: Genome Res. 2014 Dec;24(12):2022–32. doi: 10.1101/gr.175141.114 (PMC4248318; doi:10.1101/gr.175141.114)
Supplement: Supplemental Material [file supp_gr.175141.114_Supplemental_Material.zip › QDNAseq/man/estimateCorrection.Rd]

%%%%%%%%%%%%%%%%%%%%%%%%%%%%%%%%%%%%%%%%%%%%%%%%%%%%%%%%%%%%%%%%%%%%%%%%%%
% Do not modify this file since it was automatically generated from:
% 
%  estimateCorrection.R
% 
% by the Rdoc compiler part of the R.oo package.
%%%%%%%%%%%%%%%%%%%%%%%%%%%%%%%%%%%%%%%%%%%%%%%%%%%%%%%%%%%%%%%%%%%%%%%%%%

\name{estimateCorrection}
\alias{estimateCorrection}


\alias{estimateCorrection,QDNAseqReadCounts-method}

\title{Estimate correction to read counts for GC content and mappability}

\usage{
estimateCorrection(object, span=0.65, family="symmetric", adjustIncompletes=TRUE,
  maxIter=1, cutoff=4, ...)
}

\description{
    Estimate correction to read counts for GC content and mappability.
}

\arguments{
    \item{object}{An \code{\link{QDNAseqReadCounts}} object with \code{counts} data.}
    \item{span}{For \code{\link[stats]{loess}}, the parameter alpha which controls
        the degree of smoothing.}
    \item{family}{For \code{\link[stats]{loess}}, if "gaussian" fitting is by
        least-squares, and if "symmetric" a re-descending M estimator is
        used with Tukey's biweight function.}
    \item{adjustIncompletes}{A boolean(1) specifying whether \code{counts} for
        bins with uncharacterized nucleotides (N's) in their reference genome
        sequence should be adjusted by dividing them with the percentage of
        characterized (A, C, G, T) nucleotides. Defaults to \code{\link[base:logical]{TRUE}}.}
    \item{maxIter}{An integer(1) specifying the maximum number of iterations
        to perform, default is 1. If larger, after the first loess fit, bins
        with median residuals larger than \code{cutoff} are removed, and the
        fitting repeated until the list of bins to use stabilizes or after
        \code{maxIter} iterations.}
    \item{cutoff}{A numeric(1) specifying the number of standard deviations
        (as estimated with \code{\link[matrixStats]{madDiff}}) the cutoff for removal
        of bins with median residuals larger than the cutoff. Not used if
        \code{maxIter=1} (default).}
    \item{...}{Additional aguments passed to \code{\link[stats]{loess}}.}
}

\value{
    Returns a \code{\link{QDNAseqReadCounts}} object with the assay data element
    \code{fit} added.
}

\examples{
data(LGG150)
readCounts <- LGG150
readCountsFiltered <- applyFilters(readCounts)
readCountsFiltered <- estimateCorrection(readCountsFiltered)
}

\author{Ilari Scheinin}

\seealso{
    Internally, \code{\link[stats]{loess}} is used to fit the regression model.
}


\keyword{manip}
\keyword{loess}
