# Supplementary material for: DNA copy number analysis of fresh and formalin-fixed specimens by shallow whole-genome sequencing with identification and exclusion of problematic regions in the genome assembly
Source: Genome Res. 2014 Dec;24(12):2022–32. doi: 10.1101/gr.175141.114 (PMC4248318; doi:10.1101/gr.175141.114)
Supplement: Supplemental Material [file supp_gr.175141.114_Supplemental_Material.zip › QDNAseq/man/noisePlot.Rd]

%%%%%%%%%%%%%%%%%%%%%%%%%%%%%%%%%%%%%%%%%%%%%%%%%%%%%%%%%%%%%%%%%%%%%%%%%%
% Do not modify this file since it was automatically generated from:
% 
%  plot-methods.R
% 
% by the Rdoc compiler part of the R.oo package.
%%%%%%%%%%%%%%%%%%%%%%%%%%%%%%%%%%%%%%%%%%%%%%%%%%%%%%%%%%%%%%%%%%%%%%%%%%

\name{noisePlot}
\alias{noisePlot}


\alias{noisePlot,QDNAseqReadCounts,missing-method}

\title{Plot noise as a function of sequence depth}

\usage{
noisePlot(x, y, ...)
}

\description{
    Plot noise as a function of sequence depth.
}

\arguments{
    \item{x}{A \code{\link{QDNAseqReadCounts}} object.}
    \item{y}{missing}
    \item{...}{Further arguments to \code{\link[graphics]{plot}} and
        \code{\link[graphics]{text}}.}
}

\examples{
data(LGG150)
readCounts <- LGG150
readCountsFiltered <- applyFilters(readCounts)
readCountsFiltered <- estimateCorrection(readCountsFiltered)
noisePlot(readCountsFiltered)
}

\author{Ilari Scheinin}


\keyword{hplot}
