# Supplementary material for: DNA copy number analysis of fresh and formalin-fixed specimens by shallow whole-genome sequencing with identification and exclusion of problematic regions in the genome assembly
Source: Genome Res. 2014 Dec;24(12):2022–32. doi: 10.1101/gr.175141.114 (PMC4248318; doi:10.1101/gr.175141.114)
Supplement: Supplemental Material [file supp_gr.175141.114_Supplemental_Material.zip › QDNAseq/man/poolRuns.Rd]

%%%%%%%%%%%%%%%%%%%%%%%%%%%%%%%%%%%%%%%%%%%%%%%%%%%%%%%%%%%%%%%%%%%%%%%%%%
% Do not modify this file since it was automatically generated from:
% 
%  poolRuns.R
% 
% by the Rdoc compiler part of the R.oo package.
%%%%%%%%%%%%%%%%%%%%%%%%%%%%%%%%%%%%%%%%%%%%%%%%%%%%%%%%%%%%%%%%%%%%%%%%%%

\name{poolRuns}
\alias{poolRuns}


\alias{poolRuns,QDNAseqSignals,character-method}

\title{Pools binned read counts across samples}

\usage{
poolRuns(object, samples, force=FALSE)
}

\description{
    Pools binned read counts across samples.
}

\arguments{
    \item{object}{A \code{\link{QDNAseqReadCounts}} or \code{\link{QDNAseqCopyNumbers}}
        object.}
    \item{samples}{A character vector of new sample names. Samples with
        identical names will be pooled together. Must be the same length as
        there are samples in \code{object}.}
    \item{force}{Whether to force the operation even when downstream data will
        be lost.}
}

\value{
    Returns a \code{\link{QDNAseqReadCounts}} or \code{\link{QDNAseqCopyNumbers}} object.
}

\examples{
data(LGG150)
readCounts <- LGG150
# Note: the following command will "pool" data from a single run, which
# does not really make sense:
pooledReadCounts <- poolRuns(readCounts, "LGG150")
}

\author{Ilari Scheinin}


\keyword{manip}
