# Supplementary material for: DNA copy number analysis of fresh and formalin-fixed specimens by shallow whole-genome sequencing with identification and exclusion of problematic regions in the genome assembly
Source: Genome Res. 2014 Dec;24(12):2022–32. doi: 10.1101/gr.175141.114 (PMC4248318; doi:10.1101/gr.175141.114)
Supplement: Supplemental Material [file supp_gr.175141.114_Supplemental_Material.zip › QDNAseq/man/QDNAseqCopyNumbers.Rd]

%%%%%%%%%%%%%%%%%%%%%%%%%%%%%%%%%%%%%%%%%%%%%%%%%%%%%%%%%%%%%%%%%%%%%%%%%%
% Do not modify this file since it was automatically generated from:
% 
%  QDNAseqCopyNumbers-accessors.R
% 
% by the Rdoc compiler part of the R.oo package.
%%%%%%%%%%%%%%%%%%%%%%%%%%%%%%%%%%%%%%%%%%%%%%%%%%%%%%%%%%%%%%%%%%%%%%%%%%

\name{QDNAseqCopyNumbers}
\docType{class}
\alias{QDNAseqCopyNumbers}
\alias{QDNAseqCopyNumbers-class}


\title{Container for QDNAseq read count data}

\description{
    Container for QDNAseq read count data
}

\section{Assay data elements}{
    An object of this class contains the following elements:
    \describe{
        \item{\code{copynumber}}{(\code{\link[base]{numeric}}) Corrected "count" signals in
            \eqn{[0,+\infty)} An object with only this field is created by
            \code{\link{correctBins}}().}
        \item{\code{segmented}}{(\code{\link[base]{numeric}}; optional) Segmented data in
            \eqn{[0,+\infty)}, added by calling \code{\link{segmentBins}}().}
        \item{\code{calls}}{(\code{\link[base]{integer}}; optional) Calls as -2=deletion,
            -1=loss, 0=normal, 1=gain, 2=amplification, added by calling
            \code{\link{callBins}}().}
        \item{\code{probdloss}}{(\code{\link[base]{numeric}}; optional) Probabilities of
            deletions in \eqn{[0,1]}, added by calling \code{\link{callBins}}().}
        \item{\code{probloss}}{(\code{\link[base]{numeric}}; optional) Probabilities of losses in
            \eqn{[0,1]}, added by calling \code{\link{callBins}}().}
        \item{\code{probnorm}}{(\code{\link[base]{numeric}}; optional) Probabilities of normal
            copy number in \eqn{[0,1]}, added by calling \code{\link{callBins}}().}
        \item{\code{probgain}}{(\code{\link[base]{numeric}}; optional) Probabilities of gains in
            \eqn{[0,1]}, added by calling \code{\link{callBins}}().}
        \item{\code{probamp}}{(\code{\link[base]{numeric}}; optional) Probabilities of
            amplifications in \eqn{[0,1]}, added by calling \code{\link{callBins}}().}
    }
}

\section{Missing values}{
    The bin data (assay data) may contain missing values.
}

\author{Ilari Scheinin}
\keyword{classes}
