# Supplementary material for: DNA copy number analysis of fresh and formalin-fixed specimens by shallow whole-genome sequencing with identification and exclusion of problematic regions in the genome assembly
Source: Genome Res. 2014 Dec;24(12):2022–32. doi: 10.1101/gr.175141.114 (PMC4248318; doi:10.1101/gr.175141.114)
Supplement: Supplemental Material [file supp_gr.175141.114_Supplemental_Material.zip › QDNAseq/man/QDNAseqReadCounts.Rd]

%%%%%%%%%%%%%%%%%%%%%%%%%%%%%%%%%%%%%%%%%%%%%%%%%%%%%%%%%%%%%%%%%%%%%%%%%%
% Do not modify this file since it was automatically generated from:
% 
%  QDNAseqReadCounts-accessors.R
% 
% by the Rdoc compiler part of the R.oo package.
%%%%%%%%%%%%%%%%%%%%%%%%%%%%%%%%%%%%%%%%%%%%%%%%%%%%%%%%%%%%%%%%%%%%%%%%%%

\name{QDNAseqReadCounts}
\docType{class}
\alias{QDNAseqReadCounts}
\alias{QDNAseqReadCounts-class}


\title{Container for QDNAseq read count data}

\description{
    Container for QDNAseq read count data
}

\section{Assay data elements}{
    An object of this class contains (a subset) the following elements:
    \describe{
        \item{\code{counts}}{(\code{\link[base]{numeric}}) Binned read counts as non-negative
            integers in \eqn{\{0,1,2,...\}}. An object with only this field is
            created by \code{\link{binReadCounts}}().}
        \item{\code{fit}}{(\code{\link[base]{numeric}}; optional) Loess fit of "count" signals as
            doubles. Normally, these should all be positive values, but a
            small number of edge case bins might contain negatives, especially
            when fitting unfiltered data. This element is added after calling
            \code{\link{estimateCorrection}}().}
    }
}

\section{Missing values}{
    The bin data (assay data) may contain missing values.
}


\author{Ilari Scheinin}
\keyword{classes}
