# Supplementary material for: DNA copy number analysis of fresh and formalin-fixed specimens by shallow whole-genome sequencing with identification and exclusion of problematic regions in the genome assembly
Source: Genome Res. 2014 Dec;24(12):2022–32. doi: 10.1101/gr.175141.114 (PMC4248318; doi:10.1101/gr.175141.114)
Supplement: Supplemental Material [file supp_gr.175141.114_Supplemental_Material.zip › QDNAseq/man/QDNAseqSignals.Rd]

%%%%%%%%%%%%%%%%%%%%%%%%%%%%%%%%%%%%%%%%%%%%%%%%%%%%%%%%%%%%%%%%%%%%%%%%%%
% Do not modify this file since it was automatically generated from:
% 
%  QDNAseqSignals-accessors.R
% 
% by the Rdoc compiler part of the R.oo package.
%%%%%%%%%%%%%%%%%%%%%%%%%%%%%%%%%%%%%%%%%%%%%%%%%%%%%%%%%%%%%%%%%%%%%%%%%%

\name{QDNAseqSignals}
\docType{class}
\alias{QDNAseqSignals}
\alias{QDNAseqSignals-class}


\alias{chromosomes,QDNAseqSignals-method}
\alias{bpstart,QDNAseqSignals-method}
\alias{bpend,QDNAseqSignals-method}

\title{A parent class for containers of QDNAseq data}

\description{
    A parent class for containers of QDNAseq data
}

\author{Ilari Scheinin}
\keyword{classes}
