# Supplementary material for: DNA copy number analysis of fresh and formalin-fixed specimens by shallow whole-genome sequencing with identification and exclusion of problematic regions in the genome assembly
Source: Genome Res. 2014 Dec;24(12):2022–32. doi: 10.1101/gr.175141.114 (PMC4248318; doi:10.1101/gr.175141.114)
Supplement: Supplemental Material [file supp_gr.175141.114_Supplemental_Material.zip › QDNAseq/man/smoothOutlierBins.Rd]

%%%%%%%%%%%%%%%%%%%%%%%%%%%%%%%%%%%%%%%%%%%%%%%%%%%%%%%%%%%%%%%%%%%%%%%%%%
% Do not modify this file since it was automatically generated from:
% 
%  smoothOutlierBins.R
% 
% by the Rdoc compiler part of the R.oo package.
%%%%%%%%%%%%%%%%%%%%%%%%%%%%%%%%%%%%%%%%%%%%%%%%%%%%%%%%%%%%%%%%%%%%%%%%%%

\name{smoothOutlierBins}
\alias{smoothOutlierBins}


\alias{smoothOutlierBins,QDNAseqCopyNumbers-method}

\title{Smooth outlier bins after normalization}

\usage{
smoothOutlierBins(object, logTransform=TRUE, force=FALSE, ...)
}

\description{
    Smooth outlier bins after normalization.
}

\arguments{
    \item{object}{A \code{\link{QDNAseqCopyNumbers}} object with \code{copynumber}
        data.}
    \item{logTransform}{If \code{\link[base:logical]{TRUE}} (default), data will be log2-transformed.}
    \item{force}{Running this function will remove possible segmentation and
        calling results. When they are present, running requires specifying
        \code{force} is \code{\link[base:logical]{TRUE}}.}
    \item{...}{Additional arguments passed to \code{\link[DNAcopy]{smooth.CNA}}.}
}

\value{
    Returns a \code{\link{QDNAseqCopyNumbers}} object with the values for outliers
    smoothed. See \code{\link[DNAcopy]{smooth.CNA}} for more details. If
    \code{logTransform} is \code{\link[base:logical]{TRUE}}, these signals are log2-transformed prior
    to smoothing, but afterwards back-transformed..
}

\examples{
data(LGG150)
readCounts <- LGG150
readCountsFiltered <- applyFilters(readCounts)
readCountsFiltered <- estimateCorrection(readCountsFiltered)
copyNumbers <- correctBins(readCountsFiltered)
copyNumbersNormalized <- normalizeBins(copyNumbers)
copyNumbersSmooth <- smoothOutlierBins(copyNumbersNormalized)
}

\author{Ilari Scheinin}


\keyword{manip}
