# Supplementary material for: DNA copy number analysis of fresh and formalin-fixed specimens by shallow whole-genome sequencing with identification and exclusion of problematic regions in the genome assembly
Source: Genome Res. 2014 Dec;24(12):2022–32. doi: 10.1101/gr.175141.114 (PMC4248318; doi:10.1101/gr.175141.114)
Supplement: Supplemental Material [file supp_gr.175141.114_Supplemental_Material.zip › QDNAseq/NEWS]

Changes in version 1.0.5 (2014-06-13)
-------------------------------------

BUG FIXES

    o fix a bug caused by package matrixStats changing madDiff() from an S4
      to an S3 method in version 0.9.4, released on 2014-05-23.

Changes in version 1.0.4 (2014-05-23)
-------------------------------------

BUG FIXES

    o getBinAnnotations() fixed after being broken by a change in Bitbucket

Changes in version 1.0.3 (2014-05-23)
-------------------------------------

IMPROVEMENTS

    o added exportBins() for exporting to a file

    o switch graphics in the vignette to PNG

Changes in version 1.0.2 (2014-05-15)
-------------------------------------

IMPROVEMENTS

    o plot() honors user-specified values for xlab and xaxt

    o plot() allows omission of labels for the standard deviation and
      the number of data points

    o improve diagnostic messages

Changes in version 1.0.1 (2014-04-17)
-------------------------------------

BUG FIXES

    o smoothOutlierBins() correctly ignores bins filtered out

Changes in version 1.0.0 (2014-04-14)
-------------------------------------

RELEASE

    o initial release as part of Bioconductor 2.14
