# Supplementary material for: DNA copy number analysis of fresh and formalin-fixed specimens by shallow whole-genome sequencing with identification and exclusion of problematic regions in the genome assembly
Source: Genome Res. 2014 Dec;24(12):2022–32. doi: 10.1101/gr.175141.114 (PMC4248318; doi:10.1101/gr.175141.114)
Supplement: Supplemental Material [file supp_gr.175141.114_Supplemental_Material.zip › QDNAseq/R/998.LGG150.R]

#########################################################################/**
# @RdocData LGG150
#
# @title "LGG150 chromosomes 7-10"
# 
# \description{
#     An example data set of read counts from chromosomes 7-10 of sample
#     LGG150, contained within a @see "QDNAseqReadCounts" object
# }
#
# @author
#*/#########################################################################


# library(QDNAseq)
# bins <- getBinAnnotations(15)
# LGG150 <- binReadCounts(bins, bamfiles="LGG150.bam", cache=TRUE)
# LGG150 <- LGG150[Biobase::fData(LGG150)$chromosome %in%
#     c("7", "8", "9", "10"),]
# save(LGG150, file="LGG150.rda", compress="xz")

# EOF
