# Supplementary material for: DNA copy number analysis of fresh and formalin-fixed specimens by shallow whole-genome sequencing with identification and exclusion of problematic regions in the genome assembly
Source: Genome Res. 2014 Dec;24(12):2022–32. doi: 10.1101/gr.175141.114 (PMC4248318; doi:10.1101/gr.175141.114)
Supplement: Supplemental Material [file supp_gr.175141.114_Supplemental_Material.zip › QDNAseq/R/999.package.R]

#########################################################################/**
# @RdocPackage QDNAseq
#
# \description{
#     @eval "packageDescription('QDNAseq')$Description"
# }
#
# \section{Details}{
#     A package to detect chromosomal aberrations from whole-genome sequencing
#     data. @see "QDNAseqReadCounts" and @see "QDNAseqCopyNumbers" classes are
#     used as the main data structures.
# }
#
# \section{How to cite this package}{
#     Whenever using this package, please cite:
#     @eval "format(citation('QDNAseq'), style='text')"
# }
#
# @author
#
# \section{License}{
#     This package is licensed under GPL.
# }
#*/#########################################################################
