# Supplementary material for: DNA copy number analysis of fresh and formalin-fixed specimens by shallow whole-genome sequencing with identification and exclusion of problematic regions in the genome assembly
Source: Genome Res. 2014 Dec;24(12):2022–32. doi: 10.1101/gr.175141.114 (PMC4248318; doi:10.1101/gr.175141.114)
Supplement: Supplemental Material [file supp_gr.175141.114_Supplemental_Material.zip › QDNAseq/R/AllClasses.R]

setClass('QDNAseqSignals',
    contains  = 'eSet',
    prototype = prototype(new('VersionedBiobase',
    versions  = c(classVersion('eSet'), QDNAseq=packageVersion('QDNAseq'))))
)

setClass('QDNAseqReadCounts',
    contains  = 'QDNAseqSignals',
    prototype = prototype(new('VersionedBiobase',
    versions  = c(classVersion('eSet'), QDNAseq=packageVersion('QDNAseq'))))
)

setClass('QDNAseqCopyNumbers',
    contains  = 'QDNAseqSignals',
    prototype = prototype(new('VersionedBiobase',
    versions  = c(classVersion('eSet'), QDNAseq=packageVersion('QDNAseq'))))
)

# EOF
