# Supplementary material for: DNA copy number analysis of fresh and formalin-fixed specimens by shallow whole-genome sequencing with identification and exclusion of problematic regions in the genome assembly
Source: Genome Res. 2014 Dec;24(12):2022–32. doi: 10.1101/gr.175141.114 (PMC4248318; doi:10.1101/gr.175141.114)
Supplement: Supplemental Material [file supp_gr.175141.114_Supplemental_Material.zip › QDNAseq/R/applyFilters.R]

#########################################################################/**
# @RdocFunction applyFilters
#
# @alias applyFilters,QDNAseqReadCounts-method
#
# @title "Adjusts the filtering on which bins are used"
#
# @synopsis
#
# \description{
#     @get "title".
# }
#
# \arguments{
#     \item{object}{A @see "QDNAseqReadCounts" object.}
#     \item{residual}{Either a @logical specifying whether to filter based on
#         loess residuals of the calibration set, or if a @numeric, the cutoff
#         as number of standard deviations estimated with
#         @see "matrixStats::madDiff" to use for. Default is @TRUE, which
#         corresponds to 4.0 standard deviations.}
#     \item{blacklist}{Either a @logical specifying whether to filter based on
#         overlap with blacklisted regions, or if numeric, the maximum
#         percentage of overlap allowed. Default is @TRUE, which corresponds to
#         no overlap allowd (i.e. value of 0).}
#     \item{mappability}{A @numeric in \eqn{[0,100]} to specify filtering out
#         bins with mappabilities lower than the number specified. NA (default)
#         or @FALSE will not filter based on mappability.}
#     \item{bases}{A @numeric specifying the minimum percentage of characterized
#         bases (not Ns) in the reference genome sequence. NA (default) or
#         @FALSE will not filted based on uncharacterized bases.}
#     \item{chromosomes}{A @character vector specifying which chromosomes
#         to filter out. Defaults to the sex chromosomes,
#         i.e. \code{c("X", "Y")}.}
# }
#
# \value{
#     Returns a @see "QDNAseqReadCounts" object with updated filtering.
# }
#
# \examples{
# data(LGG150)
# readCounts <- LGG150
# readCountsFiltered <- applyFilters(readCounts)
# }
#
# @author "IS"
#
# @keyword manip
#*/#########################################################################
setMethod('applyFilters', signature=c(object='QDNAseqReadCounts'),
    definition=function(object, residual=TRUE, blacklist=TRUE, mappability=NA,
    bases=NA, chromosomes=c("X", "Y")) {

    condition <- rep(TRUE, times=nrow(object))
    msg <- c('total bins'=sum(condition))
    condition <- !fData(object)$chromosome %in% chromosomes
    msg <- c(msg, 'of which in selected chromosomes'=sum(condition))
    condition <- condition & !is.na(fData(object)$gc)
    msg <- c(msg, 'of which with reference sequence'=sum(condition))

    if (!is.na(residual)) {
        if (is.numeric(residual)) {
            condition <- condition & !is.na(fData(object)$residual) &
                abs(fData(object)$residual) <= residual
        } else if (residual) {
            condition <- condition & !is.na(fData(object)$residual)
        }
    }
    if (!is.na(blacklist)) {
        if (is.numeric(blacklist)) {
            condition <- condition & fData(object)$blacklist <= blacklist
        } else if (blacklist) {
            condition <- condition & fData(object)$blacklist == 0
        }
    }
    if (!is.na(mappability) && mappability != FALSE)
        condition <- condition & fData(object)$mappability >= mappability
    if (!is.na(bases) && bases != FALSE)
        condition <- condition & fData(object)$bases >= bases
    msg <- c(msg, 'final bins'=sum(condition))

    binsToUse(object) <- condition
    object$used.reads <- colSums(assayDataElement(object, "counts")[condition, ,
        drop=FALSE])
    object$expected.variance <- sum(condition) / object$used.reads
    vmsg(paste(format(msg, big.mark=','), names(msg),
        sep='\t', collapse='\n'))
    object
})

# EOF
