# Supplementary material for: DNA copy number analysis of fresh and formalin-fixed specimens by shallow whole-genome sequencing with identification and exclusion of problematic regions in the genome assembly
Source: Genome Res. 2014 Dec;24(12):2022–32. doi: 10.1101/gr.175141.114 (PMC4248318; doi:10.1101/gr.175141.114)
Supplement: Supplemental Material [file supp_gr.175141.114_Supplemental_Material.zip › QDNAseq/R/callBins.R]

#########################################################################/**
# @RdocFunction callBins
#
# @alias callBins,QDNAseqCopyNumbers-method
#
# @title "Call aberrations from segmented copy number data"
#
# @synopsis
#
# \description{
#     @get "title".
# }
#
# \arguments{
#     \item{object}{An object of class QDNAseqCopyNumbers}
#     \item{...}{Additional arguments passed to @see "CGHcall::CGHcall".}
# }
#
# \details{
#     Chromosomal aberrations are called with \pkg{CGHcall}. It has been
#     developed for the analysis of series of cancer samples, and uses a model
#     that contains both gains and losses. If used on a single sample, or
#     especially only on a subset of chromosomes, or especially on a single
#     non-cancer sample, it may fail. 
# }
#
# \value{
#     Returns an object of class @see "QDNAseqCopyNumbers" with calling
#     results added.
# }
#
# \examples{
# data(LGG150)
# readCounts <- LGG150
# readCountsFiltered <- applyFilters(readCounts)
# readCountsFiltered <- estimateCorrection(readCountsFiltered)
# copyNumbers <- correctBins(readCountsFiltered)
# copyNumbersNormalized <- normalizeBins(copyNumbers)
# copyNumbersSmooth <- smoothOutlierBins(copyNumbersNormalized)
# copyNumbersSegmented <- segmentBins(copyNumbersSmooth)
# copyNumbersSegmented <- normalizeSegmentedBins(copyNumbersSegmented)
# copyNumbersCalled <- callBins(copyNumbersSegmented)
# }
#
# @author "IS"
#
# \seealso{
#     Internally, @see "CGHcall::CGHcall" and @see "CGHcall::ExpandCGHcall" of
#     the \pkg{CGHcall} package are used.
# }
#
# @keyword manip
#*/#########################################################################
setMethod('callBins', signature=c(object='QDNAseqCopyNumbers'),
    definition=function(object, ...) {
    ## Mark van de Wiel confirms that CGHcall::CGHcall() assumes (=requires)
    ## CNs on the *log* scale. /IS (private email 'Log and non-positives'
    ## on 2013-12-18 between IS and HB).
    seg <- makeCgh(object)
    listcall <- CGHcall(seg, ...)
    cgh <- ExpandCGHcall(listcall, seg)
    calls(object) <- calls(cgh)
    if ('probdloss' %in% assayDataElementNames(cgh)) {
        probdloss(object) <- probdloss(cgh)
    } else {
        if ('probdloss' %in% assayDataElementNames(object))
            probdloss(object) <- NULL
    }
    probloss(object) <- probloss(cgh)
    probnorm(object) <- probnorm(cgh)
    probgain(object) <- probgain(cgh)
    if ('probamp' %in% assayDataElementNames(cgh)) {
        probamp(object) <- probamp(cgh)
    } else {
        if ('probamp' %in% assayDataElementNames(object))
            probamp(object) <- NULL
    }
    object
})

# EOF
