# Supplementary material for: DNA copy number analysis of fresh and formalin-fixed specimens by shallow whole-genome sequencing with identification and exclusion of problematic regions in the genome assembly
Source: Genome Res. 2014 Dec;24(12):2022–32. doi: 10.1101/gr.175141.114 (PMC4248318; doi:10.1101/gr.175141.114)
Supplement: Supplemental Material [file supp_gr.175141.114_Supplemental_Material.zip › QDNAseq/R/exportBins.R]

#########################################################################/**
# @RdocFunction exportBins
#
# @alias exportBins,QDNAseqSignals-method
#
# @title "Exports to a file"
#
# @synopsis
#
# \description{
#     @get "title".
# }
#
# \arguments{
#     \item{object}{A @see "QDNAseqReadCounts" or @see "QDNAseqCopyNumbers"
#         object.}
#     \item{file}{Filename.}
#     \item{format}{Format to export in. Currently supported ones are "tsv" (tab
#         separated values) or "igv" (Integrative Genomics Viewer).}
#     \item{type}{Type of data to export, options are "copynumber" (corrected or
#         uncorrected read counts), "segments", or "calls".}
#     \item{filter}{If @TRUE, bins are filtered, otherwise not.}
#     \item{logTransform}{If @TRUE (default), data will be log2-transformed.}
#     \item{digits}{The number of digits to round to. If not @numeric, no
#         no rounding is performed.}
#     \item{...}{Additional arguments passed to @see "utils::write.table".}
# }
#
# \details{
#     Exports \code{object} to a file.
# }
#
# \examples{
# \dontrun{
# data(LGG150)
# readCounts <- LGG150
# readCountsFiltered <- applyFilters(readCounts)
# readCountsFiltered <- estimateCorrection(readCountsFiltered)
# copyNumbers <- correctBins(readCountsFiltered)
# copyNumbersNormalized <- normalizeBins(copyNumbers)
# copyNumbersSmooth <- smoothOutlierBins(copyNumbersNormalized)
# exportBins(copyNumbersSmooth, file="LGG150.igv", format="igv")
# }
# }
#
# @author "IS"
#
# @keyword IO
# @keyword file
#*/#########################################################################
exportBins <- function(object, file, format=c("tsv", "igv"),
    type=c("copynumber", "segments", "calls"),
    filter=TRUE, logTransform=TRUE, digits=3, ...) {

    format <- match.arg(format)
    type <- match.arg(type)
    if (inherits(object, "QDNAseqSignals")) {
        if (filter) {
            object <- object[binsToUse(object), ]
        }
        feature <- featureNames(object)
        chromosome <- fData(object)$chromosome
        start <- fData(object)$start
        end <- fData(object)$end
        if (inherits(object, "QDNAseqReadCounts")) {
            if (type != "copynumber")
                warning("Ignoring argument 'type' and returning read counts.")
            dat <- assayDataElement(object, "counts")
        } else {
            if (type == "copynumber") {
                dat <- assayDataElement(object, "copynumber")
            } else if (type == "segments") {
                if (!"segmented" %in% assayDataElementNames(object))
                    stop("Segments not found, please run segmentBins() first.")
                dat <- assayDataElement(object, "segmented")
            } else if (type == "calls") {
                if (!"calls" %in% assayDataElementNames(object))
                    stop("Calls not found, please run callBins() first.")
                dat <- assayDataElement(object, "calls")
            }
        }
        if (logTransform) {
            dat <- log2adhoc(dat)
        }
    } else if (inherits(object, c("cghRaw", "cghSeg", "cghCall",
        "cghRegions"))) {

        feature <- featureNames(object)
        chromosome <- as.character(chromosomes(object))
        chromosome[chromosome == "23"] <- "X"
        chromosome[chromosome == "24"] <- "Y"
        chromosome[chromosome == "25"] <- "MT"
        start <- bpstart(object)
        end <- bpend(object)
        if (inherits(object, c("cghRaw", "cghSeg", "cghCall"))) {
            if (type == "copynumber") {
                dat <- copynumber(object)
            } else if (type == "segments") {
                if (!"segmented" %in% assayDataElementNames(object))
                    stop("Segments not found, please run segmentData() first.")
                dat <- segmented(object)
            } else if (type == "calls") {
                if (!"calls" %in% assayDataElementNames(object))
                    stop("Calls not found, please run CGHcall() first.")
                dat <- calls(object)
            }
        } else if (inherits(object, "cghRegions")) {
            if (type != "calls")
                warning("Ignoring argument 'type' and returning calls.")
            dat <- regions(object)
        }
    }
    if (is.numeric(digits)) {
        dat <- round(dat, digits=digits)
    }
    if (format == "tsv") {
        out <- data.frame(feature=feature, chromosome=chromosome, start=start,
            end=end, dat, check.names=FALSE, stringsAsFactors=FALSE)
        write.table(out, file=file,
            quote=FALSE, sep="\t", na="", row.names=FALSE, ...)
    } else if (format == "igv") {
        out <- data.frame(chromosome=chromosome, start=start, end=end,
            feature=feature, dat, check.names=FALSE, stringsAsFactors=FALSE)
        cat('#type=COPY_NUMBER\n#track coords=1\n', file=file)
        suppressWarnings(write.table(out, file=file, append=TRUE,
            quote=FALSE, sep="\t", na="", row.names=FALSE, ...))
    }
}

# EOF
