# Supplementary material for: DNA copy number analysis of fresh and formalin-fixed specimens by shallow whole-genome sequencing with identification and exclusion of problematic regions in the genome assembly
Source: Genome Res. 2014 Dec;24(12):2022–32. doi: 10.1101/gr.175141.114 (PMC4248318; doi:10.1101/gr.175141.114)
Supplement: Supplemental Material [file supp_gr.175141.114_Supplemental_Material.zip › QDNAseq/R/getBinAnnotations.R]

#########################################################################/**
# @RdocFunction getBinAnnotations
#
# @alias downloadBinAnnotations
#
# @title "Gets bin annotation data for a particular bin size"
#
# @synopsis
#
# \description{
#     @get "title".
# }
#
# \arguments{
#     \item{binSize}{A @numeric scalar specifying the width of the bins
#        in units of kbp (1000 base pairs), e.g. \code{binSize=15} corresponds
#        to 15 kbp bins.}
#     \item{genome}{A @character string specify the genome and genome version
#        to be used.}
#     \item{type}{A @character string specify the experiment type, e.g. "SR50"
#        or "PE1000".}
#     \item{force}{If @TRUE, the bin anonnation data is retrieved/calculated
#        regardless of it already exists in the cache or not.}
#     \item{path}{A @character string specifying the path for the bin
#         annotation files. Defaults to downloading from the Internet, but can
#         also be a local path. Can also be defined by setting the 
#         \code{QDNAseq::binAnnotationPath} option.}
# }
#
# \details{
#     Currently getBinAnnotations and downloadBinAnnotations are synonyms, but
#     the latter will be deprecated and removed in future versions.
# }
#
# \value{
#     Returns a @see "Biobase::AnnotatedDataFrame" object.
# }
#
# \examples{
# \dontrun{
# bins <- getBinAnnotations(15)
# }
# }
#
# @author "IS"
#
# \seealso{
#     @see "createBins".
# }
#
# @keyword IO
#*/#########################################################################
getBinAnnotations <- function(binSize, genome='hg19', type='SR50',
    force=FALSE, path=getOption("QDNAseq::binAnnotationPath",
    "http://qdnaseq.s3.amazonaws.com")) {

    filename <- sprintf('QDNAseq.%s.%gkbp.%s.rds', genome, binSize, type)
    if (substring(path, 1, 7) == "http://") {
        vmsg('Downloading bin annotations for genome ', genome,
            ', bin size ', binSize, 'kbp, and experiment type ', type, ' ...',
            appendLF=FALSE)
        remotefile <- file.path(path, filename, fsep='/')
        localfile <- tempfile()
        tryCatch({
            result <- downloadFile(remotefile, localfile)
        }, error=function(e) {
            vmsg(' not found.')
            stop(e)
        })
        bins <- readRDS(localfile)
        file.remove(localfile)
    } else {
        vmsg('Loading bin annotations for genome ', genome,
            ', bin size ', binSize, 'kbp, and experiment type ', type, ' ...',
            appendLF=FALSE)
        localfile <- file.path(path, filename)
        bins <- readRDS(localfile)
    }
    vmsg()
    bins
}

downloadBinAnnotations <- function(binSize, genome='hg19', type='SR50',
    force=FALSE, path=getOption("QDNAseq::binAnnotationPath",
    "http://qdnaseq.s3.amazonaws.com")) {

    getBinAnnotations(binSize=binSize, genome=genome, type=type,
        force=force, path=path)
}

setMethod("show", signature=c(object="AnnotatedDataFrame"),
    definition=function(object) {
    if (!is.null(attr(object, "QDNAseqVersion"))) {
        cat("QDNAseq bin annotations\n")
        cat("WARNING: These bin annotations are outdated, please re-download",
        " from URL:\n", "http://cdn.bitbucket.org/ccagc/qdnaseq/downloads/",
        "QDNAseq.hg19.", round((object$end[1] - object$start[1] + 1) / 1000),
        "kbp.SR50.rds\n", sep="")
    } else if (!is.null(attr(object, "QDNAseq"))) {
        info <- attr(object, "QDNAseq")
        cat("QDNAseq bin annotations for ", info$organism,
            ", build ", info$build, ".\n", sep="")
        cat("Created by ", info$author,
            " with QDNAseq ", as.character(info$version),
            ", ", as.character(info$date), ".\n", sep="")
        if (info$version < "0.7.5")
            cat("WARNING: These bin annotations are outdated, ",
                "please re-download from URL:\n",
                "http://cdn.bitbucket.org/ccagc/qdnaseq/downloads/",
                "QDNAseq.hg19.",
                round((object$end[1] - object$start[1] + 1) / 1000),
                "kbp.SR50.rds\n", sep="")
    }
    Biobase:::.showAnnotatedDataFrame((object))
})

# EOF
