# Supplementary material for: DNA copy number analysis of fresh and formalin-fixed specimens by shallow whole-genome sequencing with identification and exclusion of problematic regions in the genome assembly
Source: Genome Res. 2014 Dec;24(12):2022–32. doi: 10.1101/gr.175141.114 (PMC4248318; doi:10.1101/gr.175141.114)
Supplement: Supplemental Material [file supp_gr.175141.114_Supplemental_Material.zip › QDNAseq/R/logTransform.R]

log2offset <- function(offset=.Machine$double.xmin) {
    # Get offset?
    if (missing(offset)) {
        offset <- getOption("QDNAseq::log2offset", .Machine$double.xmin)
        offset <- as.double(offset);
        stopifnot(is.finite(offset));
        return(offset);
    }

    # Reset offset?
    if (is.null(offset)) offset <- eval(formals(log2offset)$offset);

    # Set offset
    stopifnot(length(offset) == 1L);
    offset <- as.double(offset);
    stopifnot(is.finite(offset));
    options("QDNAseq::log2offset"=offset);

    offset;
}

log2adhoc <- function(x, offset=log2offset()) {
    x[x < 0] <- 0
    x <- x + offset
    log2(x)

}

unlog2adhoc <- function(y, offset=log2offset()) {
    y <- 2^y
    y - offset
}

# EOF
