# Supplementary material for: DNA copy number analysis of fresh and formalin-fixed specimens by shallow whole-genome sequencing with identification and exclusion of problematic regions in the genome assembly
Source: Genome Res. 2014 Dec;24(12):2022–32. doi: 10.1101/gr.175141.114 (PMC4248318; doi:10.1101/gr.175141.114)
Supplement: Supplemental Material [file supp_gr.175141.114_Supplemental_Material.zip › QDNAseq/R/plot-methods.R]

#########################################################################/**
# @RdocFunction plot
#
# @alias plot,QDNAseqSignals,missing-method
#
# @title "Plot copy number profile"
#
# @synopsis
#
# \description{
#     @get "title".
# }
#
# \arguments{
#     \item{x}{A @see "QDNAseqReadCounts" or @see "QDNAseqCopyNumbers" object.}
#     \item{y}{missing}
#     \item{...}{...}
# }
#
# \examples{
# data(LGG150)
# readCounts <- LGG150
# readCountsFiltered <- applyFilters(readCounts)
# readCountsFiltered <- estimateCorrection(readCountsFiltered)
# copyNumbers <- correctBins(readCountsFiltered)
# plot(copyNumbers)
# }
#
# @author "IS"
#
# @keyword hplot
#*/#########################################################################
setMethod("plot", signature(x="QDNAseqSignals", y="missing"),
    function (x, y, main=NULL, includeReadCounts=TRUE,
    logTransform=TRUE, scale=TRUE, sdFUN="sdDiffTrim",
    delcol="darkred", losscol="red", gaincol="blue", ampcol="darkblue",
    pointcol="black", segcol="chocolate", misscol=NA,
    xlab="chromosomes", ylab=NULL, ylim=NULL, xaxt="s", yaxp=NULL,
    showDataPoints=TRUE, showSD=TRUE,
    ... ) {

    if (inherits(x, c("QDNAseqCopyNumbers", "QDNAseqReadCounts"))) {
        condition <- binsToUse(x)
    } else {
        condition <- rep(TRUE, times=nrow(x))
    }
    baseLine <- NA
    if ("calls" %in% assayDataElementNames(x)) {
        if (is.null(ylim))
            if (logTransform) {
                ylim <- c(-5, 5)
            } else {
                ylim <- c(-2, 4)
            }
    }
    if ("copynumber" %in% assayDataElementNames(x)) {
        copynumber <- assayDataElement(x, "copynumber")[condition, , drop=FALSE]
        if (is.null(ylab))
            ylab <- ifelse(logTransform, expression(log[2]~ratio), "ratio")
        if (is.null(ylim))
            if (logTransform) {
                ylim <- c(-3, 5)
            } else {
                ylim <- c(0, 4)
            }
        if (is.null(yaxp))
            yaxp <- c(ylim[1], ylim[2], ylim[2]-ylim[1])
        baseLine <- ifelse(logTransform, 0, 1)
    } else {
        copynumber <- assayDataElement(x, "counts")[condition, , drop=FALSE]
        if (is.null(ylab))
            ylab <- ifelse(logTransform, expression(log[2]~read~count),
                "read count")
        if (is.null(ylim))
            if (logTransform) {
                ylim <- c(0, max(log2adhoc(copynumber)))
            } else {
                ylim <- range(copynumber)
            }
    }
    if (is.null(main))
        main <- sampleNames(x)
    if (includeReadCounts && "total.reads" %in% names(pData(x)))
        main <- paste(main, " (",
            format(x$total.reads, trim=TRUE, big.mark=","), " reads)", sep="")
    if (length(ylab) == 1)
        ylab <- rep(ylab, times=ncol(x))
    all.chrom <- chromosomes(x)
    chrom <- all.chrom[condition]
    uni.chrom <- unique(chrom)
    if (!scale) {
        pos <- pos2 <- 1:sum(condition)
        chrom.ends <- aggregate(pos,
            by=list(chromosome=chrom), FUN=max)$x
    } else {
        if (inherits(x, c("cghRaw", "cghSeg", "cghCall"))) {
            chrom.lengths <- CGHbase:::.getChromosomeLengths("GRCh37")
        } else {
            all.chrom.lengths <- aggregate(bpend(x),
                by=list(chromosome=all.chrom), FUN=max)
            chrom.lengths <- all.chrom.lengths$x
            names(chrom.lengths) <- all.chrom.lengths$chromosome
        }
        pos <- as.numeric(bpstart(x)[condition])
        pos2 <- as.numeric(bpend(x)[condition])
        chrom.lengths <- chrom.lengths[as.character(uni.chrom)]
        chrom.ends <- integer()
        cumul <- 0
        for (i in uni.chrom) {
            pos[chrom > i] <- pos[chrom > i] + chrom.lengths[as.character(i)]
            pos2[chrom > i] <- pos2[chrom > i] + chrom.lengths[as.character(i)]
            cumul <- cumul + chrom.lengths[as.character(i)]
            chrom.ends <- c(chrom.ends, cumul)
        }
        names(chrom.ends) <- names(chrom.lengths)
    }
    if (inherits(x, c("cghRaw", "cghSeg", "cghCall")))
        copynumber <- unlog2adhoc(copynumber)
    if (is.character(sdFUN) && length(grep("Diff", sdFUN)) == 1) {
        symbol <- quote(hat(sigma)[Delta])
    } else {
        symbol <- quote(hat(sigma))
    }
    sdFUN <- match.fun(sdFUN)
    noise <- apply(copynumber, 2, sdFUN, na.rm=TRUE)
    if (logTransform)
        copynumber <- log2adhoc(copynumber)
    for (i in seq_len(ncol(x))) {
        vmsg("Plotting sample ", main[i], " (", i, " of ", ncol(x), ") ...",
          appendLF=FALSE)
        cn <- copynumber[, i]
        if ("segmented" %in% assayDataElementNames(x)) {
            segmented <- assayDataElement(x, "segmented")[condition, i]
            if (inherits(x, c("cghRaw", "cghSeg", "cghCall")))
                segmented <- unlog2adhoc(segmented)
            if (logTransform)
                segmented <- log2adhoc(segmented)
            segment <- CGHbase:::.makeSegments(segmented, chrom)
        }
        if ("calls" %in% assayDataElementNames(x)) {
            losses <- probloss(x)[condition, i]
            gains <- probgain(x)[condition, i]
            if (!is.null(probdloss(x)))
                losses <- losses + probdloss(x)[condition, i]
            if (!is.null(probamp(x)))
                gains <- gains + probamp(x)[condition, i]
            par(mar=c(5, 4, 4, 4) + 0.2)
            plot(NA, main=main[i], xlab=NA, ylab=NA, las=1,
                xlim=c(0, max(pos2)), ylim=ylim, xaxs="i", xaxt="n",
                yaxp=c(ylim[1], ylim[2], ylim[2]-ylim[1]), yaxs="i")
            lim <- par("usr")
            lim[3:4] <- c(0, 1)
            par(usr=lim)
            dticks <- seq(0, 1, by=0.2)
            axis(4, at=dticks, labels=NA, srt=270, las=1, cex.axis=1,
                cex.lab=1, tck=-0.015)
            axis(4, at=dticks, labels=dticks, srt=270, las=1, cex.axis=1,
                cex.lab=1, line=-0.4, lwd=0)
            mtext("probability", side=4, line=2, cex=par("cex"))
            if (!is.na(misscol)) {
                rect(0, -1, max(pos2), 1, col=misscol, border=NA)
                rect(pos, -1, pos2, 1, col="white", border=NA)
            }
            rect(pos[segment[,2]], 0, pos2[segment[,3]], losses[segment[,2]],
                col=losscol, border=losscol)
            rect(pos[segment[,2]], 1, pos2[segment[,3]], 1-gains[segment[,2]],
                col=gaincol, border=gaincol)
            axis(3, at=pos[which(probamp(x)[condition,i] >= 0.5)],
                labels=FALSE, col=ampcol, col.axis="black", srt=270, las=1,
                cex.axis=1, cex.lab=1)
            axis(1, at=pos[which(probdloss(x)[condition,i] >= 0.5)],
                labels=FALSE, col=delcol, col.axis="black", srt=270, las=1,
                cex.axis=1, cex.lab=1)
            box()
            lim[3:4] <- ylim
            par(usr=lim)
            points(pos, cn, cex=.1, col=pointcol)
        } else {
            plot(pos, cn, cex=.1, col=pointcol, main=main[i],
                xlab=NA, ylab=NA, ylim=ylim, xaxt="n", xaxs="i", yaxs="i",
                yaxp=yaxp, tck=-0.015, las=1)
        }
        mtext(text=xlab, side=1, line=2, cex=par("cex"))
        mtext(text=ylab[i], side=2, line=2, cex=par("cex"))
        abline(h=baseLine)
        abline(v=chrom.ends[-length(chrom.ends)], lty="dashed")
        if (!is.na(xaxt) && xaxt != "n") {
            ax <- (chrom.ends + c(0, chrom.ends[-length(chrom.ends)])) / 2
            axis(side=1, at=ax, labels=NA, cex=.2, lwd=.5, las=1,
                cex.axis=1, cex.lab=1, tck=-0.015)
            axis(side=1, at=ax, labels=uni.chrom, cex=.2, lwd=0, las=1,
                cex.axis=1, cex.lab=1, tck=-0.015, line=-0.4)
        }
        if ("segmented" %in% assayDataElementNames(x)) {
            for (jjj in seq_len(nrow(segment))) {
                segments(pos[segment[jjj,2]], segment[jjj,1],
                    pos[segment[jjj,3]], segment[jjj,1], col=segcol, lwd=3)
            }
        }
        par(xpd=TRUE)
        amps <- cn
        amps[amps <= ylim[2]] <- NA_real_
        amps[!is.na(amps)] <- ylim[2] + 0.01 * (ylim[2]-ylim[1])
        dels <- cn
        dels[dels >= ylim[1]] <- NA_real_
        dels[!is.na(dels)] <- ylim[1] - 0.01 * (ylim[2]-ylim[1])
        points(pos, amps, pch=24, col=pointcol, bg=pointcol, cex=0.5)
        points(pos, dels, pch=25, col=pointcol, bg=pointcol, cex=0.5)
        if ("segmented" %in% assayDataElementNames(x)) {
            amps <- assayDataElement(x, "segmented")[condition, i]
            amps[amps <= ylim[2]] <- NA_real_
            amps[!is.na(amps)] <- ylim[2] + 0.01 * (ylim[2]-ylim[1])
            dels <- assayDataElement(x, "segmented")[condition, i]
            dels[dels >= ylim[1]] <- NA_real_
            dels[!is.na(dels)] <- ylim[1] - 0.01 * (ylim[2]-ylim[1])
            points(pos, amps, pch=24, col=segcol, bg=segcol, cex=0.5)
            points(pos, dels, pch=25, col=segcol, bg=segcol, cex=0.5)
        }
        par(xpd=FALSE)
        ### estimate for standard deviation
        if (showSD) {
            if (is.numeric(x$expected.variance[i])) {
                sdexp <- substitute(paste(E~sigma==e, ", ", symbol==sd),
                    list(e=sprintf("%.3g", sqrt(x$expected.variance)),
                    symbol=symbol, sd=sprintf("%.3g", noise[i])))
            } else {
                sdexp <- substitute(symbol==sd,
                    list(symbol=symbol, sd=sprintf("%.3g", noise[i])))
            }
            mtext(sdexp, side=3, line=0, adj=1, cex=par("cex"))
        }
        ### number of data points
        if (showDataPoints) {
            str <- paste(round(sum(condition) / 1000), "k x ", sep="")
            probe <- median(bpend(x)-bpstart(x)+1)
            if (probe < 1000) {
                str <- paste(str, probe, " bp", sep="")
            } else {
                str <- paste(str, round(probe / 1000), " kbp", sep="")
            }
            if ("segmented" %in% assayDataElementNames(x))
                str <- paste(str, ", ", nrow(segment), " segments", sep="")
            mtext(str, side=3, line=0, adj=0, cex=par("cex"))
        }
        vmsg()
    }
    options("QDNAseq::plotLogTransform"=logTransform)
    options("QDNAseq::plotScale"=scale)
})


#########################################################################/**
# @RdocFunction frequencyPlot
#
# @alias frequencyPlot,QDNAseqCopyNumbers,missing-method
#
# @title "Plot copy number aberration frequencies"
#
# @synopsis
#
# \description{
#     @get "title".
# }
#
# \arguments{
#     \item{x}{A @see "QDNAseqCopyNumbers" object with \code{calls} data.}
#     \item{y}{missing}
#     \item{...}{...}
# }
#
# \examples{
# data(LGG150)
# readCounts <- LGG150
# readCountsFiltered <- applyFilters(readCounts)
# readCountsFiltered <- estimateCorrection(readCountsFiltered)
# copyNumbers <- correctBins(readCountsFiltered)
# copyNumbersNormalized <- normalizeBins(copyNumbers)
# copyNumbersSmooth <- smoothOutlierBins(copyNumbersNormalized)
# copyNumbersSegmented <- segmentBins(copyNumbersSmooth)
# copyNumbersSegmented <- normalizeSegmentedBins(copyNumbersSegmented)
# copyNumbersCalled <- callBins(copyNumbersSegmented)
# frequencyPlot(copyNumbersCalled)
# }
#
# @author "IS"
#
# @keyword hplot
#*/#########################################################################
setMethod("frequencyPlot", signature=c(x="QDNAseqCopyNumbers", y="missing"),
    function(x, y, main="Frequency Plot", losscol="red", gaincol="blue",
    misscol=NA, ... ) {

    all.chrom <- chromosomes(x)
    if (inherits(x, c("cghRaw", "cghSeg", "cghCall"))) {
        condition <- rep(TRUE, times=nrow(x))
        chrom.lengths <- CGHbase:::.getChromosomeLengths("GRCh37")
    } else {
        condition <- binsToUse(x)
        all.chrom.lengths <- aggregate(bpend(x),
            by=list(chromosome=all.chrom), FUN=max)
        chrom.lengths <- all.chrom.lengths$x
        names(chrom.lengths) <- all.chrom.lengths$chromosome
    }
    chrom <- all.chrom[condition]
    uni.chrom <- unique(chrom)
    chrom.lengths <- chrom.lengths[as.character(uni.chrom)]
    pos <- as.numeric(bpstart(x)[condition])
    pos2 <- as.numeric(bpend(x)[condition])
    chrom.ends <- integer()
    cumul <- 0
    for (i in uni.chrom) {
        pos[chrom > i] <- pos[chrom > i] + chrom.lengths[as.character(i)]
        pos2[chrom > i] <- pos2[chrom > i] + chrom.lengths[as.character(i)]
        cumul <- cumul + chrom.lengths[as.character(i)]
        chrom.ends <- c(chrom.ends, cumul)
    }
    names(chrom.ends) <- names(chrom.lengths)
    calls <- calls(x)[condition, , drop=FALSE]
    loss.freq <- rowMeans(calls < 0)
    gain.freq <- rowMeans(calls > 0)
    plot(NA, main=main, xlab="chromosomes", ylab="frequency",
        xlim=c(0, max(pos2)), ylim=c(-1,1), xaxs="i", xaxt="n",
        yaxs="i", yaxt="n",...)
    if (!is.na(misscol)) {
        rect(0, -1, max(pos2), 1, col=misscol, border=NA)
        rect(pos, -1, pos2, 1, col="white", border=NA)
    }
    rect(pos, 0, pos2, gain.freq, col=gaincol, border=gaincol)
    rect(pos, 0, pos2, -loss.freq, col=losscol, border=losscol)
    box()
    abline(h=0)
    abline(v=chrom.ends[-length(chrom.ends)], lty="dashed")
    ax <- (chrom.ends + c(0, chrom.ends[-length(chrom.ends)])) / 2
    axis(side=1, at=ax, labels=uni.chrom, cex=.2, lwd=.5, las=1, cex.axis=1,
        cex.lab=1)
    axis(side=2, at=c(-1, -0.5, 0, 0.5, 1), labels=c("100 %", " 50 %", "0 %",
        "50 %", "100 %"), las=1)
    mtext("gains", side=2, line=3, at=0.5, cex=par("cex"))
    mtext("losses", side=2, line=3, at=-0.5, cex=par("cex"))
    ### number of data points
    str <- paste(round(sum(condition) / 1000), "k x ", sep="")
    probe <- median(bpend(x)-bpstart(x)+1)
    if (probe < 1000) {
        str <- paste(str, probe, " bp", sep="")
    } else {
        str <- paste(str, round(probe / 1000), " kbp", sep="")
    }
    mtext(str, side=3, line=0, adj=0, cex=par("cex"))
    ### number of samples
    mtext(paste(ncol(x), "samples"), side=3, line=0, adj=1, cex=par("cex"))
})


#########################################################################/**
# @RdocFunction isobarPlot
#
# @alias isobarPlot,QDNAseqReadCounts,missing-method
#
# @title "Plot median read counts as a function of GC content and mappability"
#
# @synopsis
#
# \description{
#     @get "title".
# }
#
# \arguments{
#     \item{x}{A @see "QDNAseqReadCounts" object.}
#     \item{y}{missing}
#     \item{...}{...}
# }
#
# \examples{
# data(LGG150)
# readCounts <- LGG150
# isobarPlot(readCounts)
# }
#
# @author "IS"
#
# @keyword hplot
#*/#########################################################################
setMethod("isobarPlot", signature=c(x="QDNAseqReadCounts", y="missing"),
    definition=function(x, y, main=NULL, nlevels=20L, 
    what=c("read counts", "fit", "residuals"), adjustIncompletes=TRUE,
    ...) {
    what <- match.arg(what)
    if (what == "read counts") {
        signal <- assayDataElement(x, "counts")
        if (adjustIncompletes) {
            signal <- signal / fData(x)$bases * 100L
            signal[fData(x)$bases == 0] <- 0L
        }
        if (is.null(main))
            main <- paste(sampleNames(x), "median read counts")
    } else if (what == "fit") {
        signal <- assayDataElement(x, "fit")
        if (is.null(main))
            main <- paste(sampleNames(x), "loess fit")
    } else if (what == "residuals") {
        counts <- assayDataElement(x, "counts")
        if (adjustIncompletes) {
            counts <- counts / fData(x)$bases * 100L
            counts[fData(x)$bases == 0] <- 0L
        }
        fit <- assayDataElement(x, "fit")
        signal <- counts / fit
        signal[fit <= 0] <- 0
        if (is.null(main))
            main <- paste(sampleNames(x), "median loess residuals")
    }
    condition <- binsToUse(x)
    gc <- round(fData(x)$gc)
    mappability <- round(fData(x)$mappability)
    median.signal <- aggregate(signal[condition, ], by=list(gc=gc[condition],
        mappability=mappability[condition]), FUN=median)
    median.signal <- median.signal[!is.na(median.signal$gc), ]
    median.signal <- median.signal[!is.na(median.signal$mappability), ]
    rownames(median.signal) <- paste(median.signal$gc, "-",
        median.signal$mappability, sep="")
    xx <- min(median.signal$mappability):max(median.signal$mappability)
    yy <- min(median.signal$gc):max(median.signal$gc)
    m <- matrix(nrow=length(xx), ncol=length(yy), dimnames=list(xx, yy))

    for (i in seq_len(ncol(x))) {
        vmsg("Plotting sample ", main[i])
        for (j in 1:nrow(median.signal))
            m[as.character(median.signal[j, "mappability"]),
                as.character(median.signal[j, "gc"])] <- median.signal[j, i+2L]
        image(xx, yy, m, col=paste("#", c(sprintf("%02X", 0L:255L),
            rep("FF", 256L)), c(rep("FF", 256L), sprintf("%02X", 255L:0L)),
            sprintf("%02X", 255L), sep=""),
            main=main[i],
            xlab=NA, ylab=NA, xaxt="n", yaxt="n",
            zlim=c(-max(abs(range(m, finite=TRUE))),
            max(abs(range(m, finite=TRUE)))), ...)
        axis(side=1, tck=-.015, labels=NA)
        axis(side=2, tck=-.015, labels=NA)
        axis(side=1, lwd=0, line=-0.4)
        axis(side=2, lwd=0, line=-0.4)
        mtext(side=1, "mappability", line=2, cex=par("cex"))
        mtext(side=2, "GC content", line=2, cex=par("cex"))
        contour(xx, yy, m, nlevels=nlevels, zlim=c(-max(abs(range(m,
            finite=TRUE))), max(abs(range(m, finite=TRUE)))), add=TRUE)

        str <- paste(round(sum(condition) / 1000), "k x ", sep="")
        probe <- median(bpend(x)-bpstart(x)+1)
        if (probe < 1000) {
            str <- paste(str, probe, " bp", sep="")
        } else {
            str <- paste(str, round(probe / 1000), " kbp", sep="")
        }
        mtext(str, side=3, line=0, adj=0, cex=par("cex"))

        reads <- sum(assayDataElement(x, "counts")[condition, i], na.rm=TRUE)
        mtext(paste(format(reads, trim=TRUE, big.mark=","), " reads",
            sep=""), side=3, line=0, adj=1, cex=par("cex"))
    }
})


#########################################################################/**
# @RdocFunction noisePlot
#
# @alias noisePlot,QDNAseqReadCounts,missing-method
#
# @title "Plot noise as a function of sequence depth"
#
# @synopsis
#
# \description{
#     @get "title".
# }
#
# \arguments{
#     \item{x}{A @see "QDNAseqReadCounts" object.}
#     \item{y}{missing}
#     \item{...}{Further arguments to @see "graphics::plot" and
#         @see "graphics::text".}
# }
#
# \examples{
# data(LGG150)
# readCounts <- LGG150
# readCountsFiltered <- applyFilters(readCounts)
# readCountsFiltered <- estimateCorrection(readCountsFiltered)
# noisePlot(readCountsFiltered)
# }
#
# @author "IS"
#
# @keyword hplot
#*/#########################################################################
setMethod("noisePlot", signature=c(x="QDNAseqReadCounts", y="missing"),
    definition=function(x, y, main="Noise Plot", adjustIncompletes=TRUE,
    fit=NULL, sdFUN="sdDiffTrim", xAxis=c("average reads per bin",
    "reciprocal of average reads per bin", "total reads"), ...) {
    sdFUN <- match.fun(sdFUN)
    condition <- binsToUse(x)
    counts <- assayDataElement(x, "counts")[condition, , drop=FALSE]
    usedReads <- apply(counts, 2, sum)
    if (adjustIncompletes) {
        counts <- counts / fData(x)$bases[condition] * 100L
        counts[fData(x)$bases[condition] == 0] <- 0L
    }
    reciprocalOfAverageUsedReadsPerBin <- 1/(usedReads/sum(condition))
    if (is.null(fit)) {
        if (! "fit" %in% assayDataElementNames(x))
            x <- estimateCorrection(x)
        fit <- assayDataElement(x, "fit")[condition, , drop=FALSE]
    }
    signal <- counts / fit
    signal[fit <= 0] <- 0
    noise <- apply(signal, 2, sdFUN, na.rm=TRUE)
    plot(reciprocalOfAverageUsedReadsPerBin, noise^2, main=main, cex=0.5,
        xlim=c(0, 1.1*max(reciprocalOfAverageUsedReadsPerBin)),
        ylim=c(0, 1.04*max(noise^2)),
        xlab=NA, ylab=NA, xaxs="i", yaxs="i", xaxt="n", yaxt="n", ...)
    at <- axTicks(side=1)
    xAxis <- match.arg(xAxis)
    if (xAxis == "total reads") {
        totalReads <- x$total.reads
        if (ncol(x) > 1) {
            relationship <- lm(totalReads ~ usedReads)
        } else {
            relationship <- lm(totalReads ~ 0 + usedReads)
        }
        usedReadsAtTicks <- sum(condition)/at
        labels <- round(predict(relationship,
            newdata=data.frame(usedReads=usedReadsAtTicks)) / 1e6, digits=1)
        labels[1] <- NA
        xlab <- "million reads"
    } else if (xAxis == "reciprocal of average reads per bin") {
        labels <- round(at, digits=3)
        xlab <- expression((average~reads~per~bin)^-1)
    } else {
        labels <- round(1/at, digits=3)
        labels[1] <- NA
        xlab <- expression(average~reads~per~bin)
    }
    axis(side=1, tck=-.015, at=at, labels=NA)
    axis(side=2, tck=-.015, labels=NA)
    axis(side=1, lwd=0, line=-0.4, at=at, labels=labels)
    axis(side=2, lwd=0, line=-0.4)
    mtext(side=1, xlab, line=2, cex=par("cex"))
    mtext(side=2, expression(hat(sigma)[Delta]^2),
        line=2, las=1, cex=par("cex"))
    text(reciprocalOfAverageUsedReadsPerBin, noise^2,
        labels=sampleNames(x), pos=4, cex=0.5, ...)
    abline(0, 1)
})

# EOF
