# Supplementary material for: DNA copy number analysis of fresh and formalin-fixed specimens by shallow whole-genome sequencing with identification and exclusion of problematic regions in the genome assembly
Source: Genome Res. 2014 Dec;24(12):2022–32. doi: 10.1101/gr.175141.114 (PMC4248318; doi:10.1101/gr.175141.114)
Supplement: Supplemental Material [file supp_gr.175141.114_Supplemental_Material.zip › QDNAseq/R/vmsg.R]

vmsg <- function(...) {
    verbose <- getOption("QDNAseq::verbose", TRUE)
    if (is.na(verbose)) {
        args <- list(...)
        appendLF <- TRUE
        if ("appendLF" %in% names(args)) {
            appendLF <- args[["appendLF"]]
            args[["appendLF"]] <- NULL
        }
        cat(unlist(args), sep="")
        if (appendLF)
            cat("\n")
    } else if (verbose) {
        message(...)
    }
}

# EOF
