# Supplementary material for: DNA copy number analysis of fresh and formalin-fixed specimens by shallow whole-genome sequencing with identification and exclusion of problematic regions in the genome assembly
Source: Genome Res. 2014 Dec;24(12):2022–32. doi: 10.1101/gr.175141.114 (PMC4248318; doi:10.1101/gr.175141.114)
Supplement: Supplemental Material [file supp_gr.175141.114_Supplemental_Material.zip › QDNAseq/vignettes/QDNAseq.Rnw]

%\VignetteIndexEntry{Introduction to QDNAseq}

\documentclass{article}
\usepackage[colorlinks=true,linkcolor=black,citecolor=black,urlcolor=blue]{
  hyperref}

\begin{document}

\newcommand{\pkg}[1]{\texttt{#1}}
\newcommand{\code}[1]{\texttt{#1}}

\title{Introduction to QDNAseq}
\author{Ilari Scheinin}
\maketitle

\section{Running QDNAseq}

This is a short tutorial on how to use the \pkg{QDNAseq} package. It covers an
example run using the included data set of chromosomes 7--10 of a
low grade glioma (LGG) sample. First step is naturally to load the package.

<<>>=
library(QDNAseq)
@

<<echo=FALSE>>=
options("QDNAseq::verbose"=NA)
options(width=40)
@

\subsection{Bin annotations}

Then we need to obtain bin annotations. These are available pre-calculated for
genome build hg19 and bin sizes 1, 5, 10, 15, 30, 50, 100, 500, and 1000 kbp.
They can be downloaded for example with:

\begin{Schunk}
\begin{Sinput}
> bins <- getBinAnnotations(binSize=15)
Downloading bin annotations for genome hg19, bin size 15kbp,
and experiment type SR50 ...
> bins
QDNAseq bin annotations for Hsapiens, build hg19.
Created by Ilari Scheinin with QDNAseq 0.7.5, 2014-02-06 12:48:04.
An object of class 'AnnotatedDataFrame'
  rowNames: 1:1-15000 1:15001-30000 ... Y:59370001-59373566 (206391
    total)
  varLabels: chromosome start ... use (9 total)
  varMetadata: labelDescription
\end{Sinput}
\end{Schunk}

After downloading, the bin annotations can be saved locally with
\code{saveRDS}, and in the future be read from the local file with
\code{loadRDS} instead of relying on downloading.

If you are working with another genome build (or another species), see the
section on generating the bin annotations.

\subsection{Processing bam files}

Next step is to load the sequencing data from bam files. This can be done for
example with one of the commands below.

<<eval=FALSE>>=
readCounts <- binReadCounts(bins)
# all files ending in .bam from the current working directory

# or

readCounts <- binReadCounts(bins, bamfiles='tumor.bam')
# file 'tumor.bam' from the current working directory

# or

readCounts <- binReadCounts(bins, path='tumors')
# all files ending in .bam from the subdirectory 'tumors'
@

This will return an object of class \code{QDNAseqReadCounts}. If the same bam
files will be used as input in future R sessions, option \code{cache=TRUE} can
be used to cache intermediate files, which will speed up future analyses.
Caching is done with package \pkg{R.cache}.

For the purpose of this tutorial, we load an example data set of chromosomes
7--10 of low grade glioma sample LGG150.

<<>>=
data(LGG150)
readCounts <- LGG150
readCounts
@

Plot a raw copy number profile (read counts across the genome), and highlight
bins that will be removed with default filtering (Figure~\ref{fig:rawprofile}).

<<echo=FALSE>>=
png("rawprofile.png")
@
<<label=rawprofile>>=
plot(readCounts, logTransform=FALSE, ylim=c(-50, 200))
highlightFilters(readCounts, logTransform=FALSE,
  residual=TRUE, blacklist=TRUE)
@
<<echo=FALSE, results=hide>>=
dev.off()
@

\begin{figure}[h]
  \centering
  \includegraphics{rawprofile}
  \caption{Read counts per bins. Highlighted with red are bins that will be
    filtered out.}
  \label{fig:rawprofile}
\end{figure}

Apply filters and plot median read counts as a function of GC content and
mappability (Figure~\ref{fig:isobar}). As the example data set only contains a
subset of the chromosomes, the distribution looks slithly less smooth than
expected for the entire genome.

<<>>=
readCountsFiltered <- applyFilters(readCounts,
  residual=TRUE, blacklist=TRUE)
@
<<echo=FALSE>>=
png("isobar.png")
@
<<label=isobar>>=
isobarPlot(readCountsFiltered)
@
<<echo=FALSE, results=hide>>=
dev.off()
@

\begin{figure}[h]
  \centering
  \includegraphics{isobar}
  \caption{Median read counts per bin shown as a function of GC content and
    mappability.}
  \label{fig:isobar}
\end{figure}

Estimate the correction for GC content and mappability, and make a plot for the
relationship between the observed standard deviation in the data and its read
depth (Figure~\ref{fig:noise}). The theoretical expectation is a linear
relationship, which is shown in the plot with a black line. Samples with
low-quality DNA will be noisier than expected and appear further above the line
than good-quality samples.

<<>>=
readCountsFiltered <- estimateCorrection(readCountsFiltered)
@
<<echo=FALSE>>=
png("noise.png")
@
<<label=noise>>=
noisePlot(readCountsFiltered)
@
<<echo=FALSE, results=hide>>=
dev.off()
@

\begin{figure}[h]
  \centering
  \includegraphics{noise}
  \caption{The relationship between sequence depth and noise.}
  \label{fig:noise}
\end{figure}

Next, we apply the correction for GC content and mappability. This will return
a \code{QDNAseqCopyNumbers} object, which we then normalize, smooth outliers,
and plot the copy number profile (Figure~\ref{fig:profile}).

<<>>=
copyNumbers <- correctBins(readCountsFiltered)
copyNumbers
copyNumbersNormalized <- normalizeBins(copyNumbers)
copyNumbersSmooth <- smoothOutlierBins(copyNumbersNormalized)
@
<<echo=FALSE>>=
png("profile.png")
@
<<label=profile>>=
plot(copyNumbersSmooth)
@
<<echo=FALSE, results=hide>>=
dev.off()
@

\begin{figure}[h]
  \centering
  \includegraphics{profile}
  \caption{Copy number profile after correcting for GC content and mappability.}
  \label{fig:profile}
\end{figure}

Data is now ready to be analyzed with a downstream package of choice. For
analysis with an external program or for visualizations in IGV, the data can be
exported to a file.

<<eval=FALSE>>=
exportBins(copyNumbersSmooth, file="LGG150.txt")
exportBins(copyNumbersSmooth, file="LGG150.igv", format="igv")
@

\subsection{Downstream analyses}

Segmentation with the CBS algorithm from DNAcopy and calling copy number
aberrations with CGHcall have been implemented for convenience.

<<>>=
copyNumbersSegmented <- segmentBins(copyNumbersSmooth)
copyNumbersSegmented <- normalizeSegmentedBins(copyNumbersSegmented)
@
<<echo=FALSE>>=
png("segments.png")
@
<<label=segments>>=
plot(copyNumbersSegmented)
@
<<echo=FALSE, results=hide>>=
dev.off()
@

\begin{figure}[h]
  \centering
  \includegraphics{segments}
  \caption{A plot}
  \label{fig:segments}
\end{figure}

Tune segmentation parameters and iterate until satisfied. Next, call
aberrations, and plot the final results.

<<>>=
copyNumbersCalled <- callBins(copyNumbersSegmented)
@
<<echo=FALSE>>=
png("calls.png")
@
<<label=calls>>=
plot(copyNumbersCalled)
@
<<echo=FALSE, results=hide>>=
dev.off()
@

\begin{figure}[h]
  \centering
  \includegraphics{calls}
  \caption{A plot}
  \label{fig:calls}
\end{figure}

Finally, for other downstream analyses, such as running CGHregions, it might be
useful to convert to a cghCall object.

<<>>=
cgh <- makeCgh(copyNumbersCalled)
cgh
@

This command can also be used to generate cghRaw or cghSeg objects by running
it before segmentation or calling.

% caching

% 661 bam files = 445G
% cache/reads = 13G
% cache/readCounts/15kbp = 139M
% cache/readCounts/30kbp = 82M
% cache/readCounts/100kbp = 32M
% cache/readCounts/1000kbp = 5.2M

\clearpage

\section{Generating bin annotations}

This section describes how bin annotations have been created for the hg19 build
of the human reference genome, and can be applied for other genome builds and
species. The first step is to create the bins based on chromosome sizes, and
calculate their GC content and proportion of characterized nucletodies (non-N
bases in the reference sequence). For this, the corresponding \pkg{BSgenome}
package is needed.

<<eval=FALSE>>=
# load required packages for human reference genome build hg19
library(QDNAseq)
library(Biobase)
library(BSgenome.Hsapiens.UCSC.hg19)

# set the bin size
binSize <- 15

# create bins from the reference genome
bins <- createBins(bsgenome=BSgenome.Hsapiens.UCSC.hg19, binSize=binSize)
@

The result is a \code{data.frame} with columns \code{chromosome}, \code{start},
\code{end}, \code{gc}, and \code{bases}. Next step is to calculate the average
mappabilities, which requires a mappability file in the \code{bigWig} format
and the \code{bigWigAverageOverBed} binary. The mappability file can be
generated with the \href{http://gemlibrary.sourceforge.net/}{GEM library} tools
from the reference genome sequence. Or it might be available directly, as was
the case for hg19, and file \code{wgEncodeCrgMapabilityAlign50mer.bigWig}
downloaded from
\href{http://genome.ucsc.edu/cgi-bin/hgFileUi?db=hg19&g=wgEncodeMapability}{
ENCODE's download section of the UCSC Genome Browser}. The
\code{bigWigAverageOverBed} binary can also be downloaded from
\href{http://hgdownload.soe.ucsc.edu/admin/exe/}{UCSC Genome Browser's Other
utilities section}.

<<eval=FALSE>>=
# calculate mappabilites per bin from ENCODE mapability tracks
bins$mappability <- calculateMappability(bins,
  bigWigFile='/path/to/wgEncodeCrgMapabilityAlign50mer.bigWig',
  bigWigAverageOverBed='/path/to/bigWigAverageOverBed')
@

If there are genomic regions that should excluded from analyses, such as
ENCODE's Blacklisted Regions, the percentage overlap between these regions can
be calculated for each bin as follows. The regions to be excluded need to be in
the \code{BED} format, like files
\code{wgEncodeDacMapabilityConsensusExcludable.bed} and
\code{wgEncodeDukeMapabilityRegionsExcludable.bed} that were downloaded from
\href{http://genome.ucsc.edu/cgi-bin/hgFileUi?db=hg19&g=wgEncodeMapability}{
ENCODE's download section of the UCSC Genome Browser} for hg19.

<<eval=FALSE>>=
# calculate overlap with ENCODE blacklisted regions
bins$blacklist <- calculateBlacklist(bins,
  bedFiles=c('/path/to/wgEncodeDacMapabilityConsensusExcludable.bed',
  '/path/to/wgEncodeDukeMapabilityRegionsExcludable.bed'))
@

To calculate median residuals of the LOESS fit from a control dataset, the
following command can be used. For the pre-generated annotations, the control
set used is 38 samples from the 1000 Genomes project. See the next section on
how those were downloaded.

<<eval=FALSE>>=
# load data for the 1000 Genomes (or similar) data set, and generate residuals
ctrl <- binReadCounts(bins,
  path='/path/to/control-set/bam/files')
ctrl <- applyFilters(ctrl, residual=FALSE, blacklist=FALSE,
  mappability=FALSE, bases=FALSE)
bins$residual <- iterateResiduals(ctrl)
@

The column \code{use} specifies whether each bin should be used for subsequent
analyses by default. The command \code{applyFilters} will change its value
accordingly. By default, bins in the sex chromosomes, or with only
uncharacterized nucleotides (N's) in their reference sequence, are flagged for
exlusion.

<<eval=FALSE>>=
# by default, use all autosomal bins that have a reference sequence
# (i.e. not only N's)
bins$use <- bins$chromosome %in% as.character(1:22) & bins$bases > 0
@

Optionally, the resulting \code{data.frame} can be converted to an
\code{AnnotateDataFrame} and metadata added for the columns.

<<eval=FALSE>>=
# convert to AnnotatedDataFrame and add metadata
bins <- AnnotatedDataFrame(bins,
  varMetadata=data.frame(labelDescription=c(
  'Chromosome name',
  'Base pair start position',
  'Base pair end position',
  'Percentage of non-N nucleotides (of full bin size)',
  'Percentage of C and G nucleotides (of non-N nucleotides)',
  'Average mappability of 50mers with a maximum of 2 mismatches',
  'Percent overlap with ENCODE blacklisted regions',
  'Median loess residual from 1000 Genomes (50mers)',
  'Whether the bin should be used in subsequent analysis steps'),
  row.names=colnames(bins)))
@

For the pre-generated annotations, some additional descriptive metadata has
also been added.

<<eval=FALSE>>=
attr(bins, "QDNAseq") <- list(
  author="Ilari Scheinin",
  date=Sys.time(),
  organism="Hsapiens",
  build="hg19",
  version=packageVersion("QDNAseq"),
  url=paste0(
  "http://cdn.bitbucket.org/ccagc/qdnaseq/downloads/QDNAseq.hg19.",
  binsize, "kbp.SR50.rds"),
  md5=digest::digest(bins@data),
  sessionInfo=sessionInfo())
@

\section{Downloading 1000 Genomes Samples}

This section defines the criteria that were used to download samples from the
1000 Genomes project for the pre-generated bin annotations.

<<eval=FALSE>>=
# download table of samples
server <- "ftp://ftp.1000genomes.ebi.ac.uk/vol1/ftp/"
g1k <- read.table(paste0(server, "sequence.index"),
  header=TRUE, sep="\t", as.is=TRUE, fill=TRUE)

# keep cases that are Illumina, low coverage, single-read, and not withdrawn
g1k <- g1k[g1k$INSTRUMENT_PLATFORM == 'ILLUMINA', ]
g1k <- g1k[g1k$ANALYSIS_GROUP == 'low coverage', ]
g1k <- g1k[g1k$LIBRARY_LAYOUT == 'SINGLE', ]
g1k <- g1k[g1k$WITHDRAWN == 0, ]

# keep cases with read lengths of at least 50 bp
g1k <- g1k[!g1k$BASE_COUNT %in% c("not available", ""), ]
g1k$BASE_COUNT <- as.numeric(g1k$BASE_COUNT)
g1k$READ_COUNT <- as.integer(g1k$READ_COUNT)
g1k$readLength <- g1k$BASE_COUNT / g1k$READ_COUNT
g1k <- g1k[g1k$readLength > 50, ]

# keep samples with a minimum of one million reads
readCountPerSample <- aggregate(g1k$READ_COUNT,
  by=list(sample=g1k$SAMPLE_NAME), sum)
g1k <- g1k[g1k$SAMPLE_NAME %in%
  readCountPerSample$sample[readCountPerSample$x >= 1e6], ]

g1k$fileName <- basename(g1k$FASTQ_FILE)

# download fastq files
for (i in rownames(g1k)) {
  sourceFile <- paste0(server, g1k[i, "FASTQ_FILE"])
  destFile <- g1k[i, "fileName"]
  if (!file.exists(destFile))
    download.file(sourceFile, destFile)
}
@

Next, reads were trimmed to 50 bp, and the multiple files for each sample (as
defined by column SAMPLE\_NAME) were combined by concatenating the FASTQ
together. Finally, they were aligned with BWA allowing two mismatches and
end-trimming of bases with qualities below 40 (options -n 2 -q 40).

\section{Session Information}

The version number of R and packages loaded for generating the vignette were:

<<echo=FALSE>>=
sessionInfo()
@

\end{document}

% EOF
