# Supplementary material for: DNA copy number analysis of fresh and formalin-fixed specimens by shallow whole-genome sequencing with identification and exclusion of problematic regions in the genome assembly
Source: Genome Res. 2014 Dec;24(12):2022–32. doi: 10.1101/gr.175141.114 (PMC4248318; doi:10.1101/gr.175141.114)
Supplement: Supplemental Material [file supp_gr.175141.114_Supplemental_Tables.xls]

## Sheet: S1 - Read Counts
Read Counts
sample	lane #	multiplex	total	aligned	final
LGG126	11	20	6501440	3882822	2620934
LGG150	12	18	11196588	9575261	6710831
LGG151	12	18	9907364	8074925	5138406
LGG155	13	19	9588991	7744406	4469162
LGG165	13	19	23879484	22861146	18103948
LGG235	11	20	5971575	5182146	3600963
LGG242	12	18	12942751	11236518	7479256
LGG259	12	18	8662426	7111628	3574563
LGG264	12	18	5600496	4621828	3086401
LGG267	14	20	7044474	5524900	3784825
LGG271	12	18	10618550	8888893	6199550
LGG279	14	20	12168326	10045040	7505011
LGG282	12	18	11335048	9867539	7426407
LGG283	14	20	6088834	5186144	3742028
LGG284	12	18	10616799	8863805	6234072
BT474	15	21	8190541	8003413	6359806
AB052	1	20	3888467	3759060	3004698
AB052	2	19	10087509	9678175	7786607
AB052	3	22	4809072	4664836	3654385
AB052	4	19	4199835	4054988	3196082
AB052	5	20	15049598	14540962	11517250
AB052	6	20	8766617	8454594	6620762
AB052	7	20	9226416	8806677	7106174
AB052	8	22	10104233	9686531	7771859
AB052	9	21	11681146	11239696	9014305
AB052	10	21	6781421	6610192	5222317
average			9225624	8200039	6037957
AB052	pooled		84594314	81495711	64894439
AB042	16	1	144011883	137089170	108438562

## Sheet: S2 - Blacklisted Regions
	Blacklisted Regions
	region	chromosome	start	end	size	cytoband	bins	uncharacterized	ENCODE	1000G	genes	symbols
	1	1	1	840000	840000	1p36.33	56	8	5	47	16	OR4F3, OR4F5, LINC00115, OR4F16, FAM41C, FAM138F, LOC643837, FAM138A, WASH7P, LOC729737, OR4F29, LOC100132062, LOC100132287, LOC100133331, DDX11L1, LOC100288069
	2	1	1560001	1605000	45000	1p36.33	3	0	0	3	2	MMP23B, MMP23A
	3	1	1620001	1680000	60000	1p36.33	4	0	0	4	3	MMP23A, SLC35E2, CDK11A
	4	1	2580001	2700000	120000	1p36.32	8	2	4	6	0
	5	1	3855001	3990000	135000	1p36.32	9	9	0	0	0
	6	1	5715001	5745000	30000	1p36.31	2	0	2	0	0
	7	1	12870001	13785000	915000	1p36.21	61	10	0	51	23	PRAMEF2, PRAMEF5, HNRNPCL1, PRAMEF9, PRAMEF10, PRAMEF21, PRAMEF8, PRAMEF18, PRAMEF17, PRAMEF4, PRAMEF13, PRAMEF3, PRAMEF11, PRAMEF6, HNRNPCP5, PRAMEF7, PRAMEF19, PRAMEF20, LOC649330, PRAMEF22, PRAMEF15, PRAMEF16, PRAMEF14
	8	1	16800001	17280000	480000	1p36.13	32	3	1	29	6	MST1P2, MST1L, NBPF1, CROCCP2, ESPNP, MIR3675
	9	1	17550001	17580000	30000	1p36.13	2	0	2	0	0
	10	1	21735001	21795000	60000	1p36.12	4	0	0	4	0
	11	1	22290001	22350000	60000	1p36.12	4	0	0	4	2	CELA3A, CELA3B
	12	1	24255001	24375000	120000	1p36.11	8	0	0	8	3	SRSF10, PNRC2, MIR378F
	13	1	25590001	25665000	75000	1p36.11	5	0	0	5	1	RHD
	14	1	25680001	25755000	75000	1p36.11	5	0	0	5	1	RHCE
	15	1	29880001	30015000	135000	1p35.3	9	9	0	0	0
	16	1	47310001	47370000	60000	1p33	4	0	0	4	0
	17	1	47385001	47415000	30000	1p33	2	0	0	2	1	CYP4A11
	18	1	47535001	47580000	45000	1p33	3	0	0	3	0
	19	1	47595001	47640000	45000	1p33	3	0	0	3	1	CYP4A22
	20	1	66000001	66030000	30000	1p31.3	2	0	0	2	0
	21	1	66645001	66675000	30000	1p31.3	2	0	0	2	0
	22	1	68445001	68475000	30000	1p31.3	2	0	2	0	0
	23	1	72765001	72810000	45000	1p31.1	3	0	0	3	0
	24	1	82695001	82725000	30000	1p31.1	2	0	1	1	0
	25	1	83595001	83955000	360000	1p31.1	24	0	0	24	0
	26	1	85980001	86010000	30000	1p22.3	2	0	0	2	0
	27	1	103785001	103905000	120000	1p21.1	8	2	0	6	0
	28	1	103920001	104010000	90000	1p21.1	6	0	0	6	0
	29	1	104130001	104295000	165000	1p21.1	11	0	1	11	4	AMY1A, AMY1B, AMY1C, AMY2A
	30	1	104400001	104430000	30000	1p21.1	2	0	2	0	0
	31	1	106005001	106035000	30000	1p21.1	2	0	0	2	0
	32	1	108750001	108855000	105000	1p13.3	7	0	0	7	1	NBPF4
	33	1	108900001	109035000	135000	1p13.3	9	0	0	9	1	NBPF6
	34	1	110220001	110250000	30000	1p13.3	2	0	0	2	1	GSTM1
	35	1	117135001	117195000	60000	1p13.1	4	0	0	4	0
	36	1	117750001	117780000	30000	1p13.1	2	0	0	2	0
	37	1	119370001	119400000	30000	1p12	2	0	0	2	0
	38	1	120540001	121215000	675000	1p12-1p11.2	45	11	1	34	3	FCGR1B, HIST2H2BA, FAM72B
	39	1	121290001	121320000	30000	1p11.2	2	0	0	2	0
	40	1	121350001	144945000	23595000	1p11.2-1q21.1	1573	1444	19	129	16	PDE4DIP, PPIAL4A, FLJ39739, NBPF9, PPIAL4G, SRGAP2B, PPIAL4B, LOC653513, PPIAL4C, FAM72D, LINC00623, LOC728875, PFN1P2, LOC100130000, LINC00875, ANKRD20A12P
	41	1	144960001	145380000	420000	1q21.1	28	0	1	28	3	SEC22B, NOTCH2NL, NBPF10
	42	1	145755001	146535000	780000	1q21.1	52	6	1	46	7	NBPF11, GPR89A, NBPF24, GPR89C, PDZK1P1, LOC728989, HYDIN2
	43	1	147390001	147780000	390000	1q21.1-1q21.2	26	0	0	26	5	GPR89B, NBPF11, NBPF24, GPR89C, PDZK1P1
	44	1	147825001	149040000	1215000	1q21.2	81	22	2	59	10	NBPF14, PPIAL4A, NBPF15, FLJ39739, PPIAL4D, LOC645166, PPIAL4B, NBPF16, PPIAL4F, PPIAL4E
	45	1	149145001	149190000	45000	1q21.2	3	0	0	3	0
	46	1	149220001	149850000	630000	1q21.2	42	3	0	39	17	FCGR1A, HIST2H2AA3, HIST2H4A, LINC00869, HIST2H3C, PPIAL4A, HIST2H3A, HIST2H2BC, LOC388692, HIST2H2BF, HIST2H4B, PPIAL4B, PPIAL4C, HIST2H3D, HIST2H2AA4, LINC00623, FCGR1C
	47	1	152550001	152595000	45000	1q21.3	3	0	0	3	3	LCE3D, LCE3B, LCE3C
	48	1	155580001	155610000	30000	1q22	2	0	0	2	0
	49	1	156165001	156195000	30000	1q22	2	0	1	1	0
	50	1	161400001	161445000	45000	1q23.3	3	0	0	3	0
	51	1	161475001	161640000	165000	1q23.3	11	0	0	11	6	FCGR2A, FCGR3A, FCGR3B, HSPA6, HSPA7, FCGR2C
	52	1	162750001	162795000	45000	1q23.3	3	0	0	3	1	HSD17B7
	53	1	170055001	170085000	30000	1q24.2	2	0	0	2	0
	54	1	174555001	174585000	30000	1q25.1	2	0	0	2	0
	55	1	196710001	196740000	30000	1q31.3	2	0	0	2	0
	56	1	196755001	196830000	75000	1q31.3	5	0	0	5	1	CFHR1
	57	1	196875001	196920000	45000	1q31.3	3	0	0	3	0
	58	1	202335001	202395000	60000	1q32.1	4	0	0	4	0
	59	1	202425001	202500000	75000	1q32.1	5	0	0	5	0
	60	1	205935001	206190000	255000	1q32.1	17	9	0	8	1	FAM72A
	61	1	206340001	206580000	240000	1q32.1	16	9	0	7	0
	62	1	207360001	207390000	30000	1q32.2	2	0	0	2	0
	63	1	207690001	207750000	60000	1q32.2	4	0	0	4	0
	64	1	211785001	211815000	30000	1q32.3	2	0	2	0	0
	65	1	219765001	219795000	30000	1q41	2	0	0	2	0
	66	1	222645001	222690000	45000	1q41	3	0	0	3	0
	67	1	223725001	223785000	60000	1q41	4	2	0	2	0
	68	1	224070001	224235000	165000	1q41-1q42.11	11	0	1	11	0
	69	1	227670001	227700000	30000	1q42.13	2	0	0	2	0
	70	1	228150001	228180000	30000	1q42.13	2	0	0	2	0
	71	1	228735001	228780000	45000	1q42.13	3	0	0	3	0
	72	1	234900001	234960000	60000	1q42.3	4	0	0	4	0
	73	1	235200001	235230000	30000	1q42.3	2	2	0	0	0
	74	1	238095001	238125000	30000	1q43	2	0	2	0	0
	75	1	242415001	242535000	120000	1q43	8	0	0	8	0
	76	1	242955001	242985000	30000	1q43	2	0	0	2	0
	77	1	243045001	243375000	330000	1q43	22	0	0	22	1	LOC731275
	78	1	247425001	247455000	30000	1q44	2	0	2	0	0
	79	1	248580001	248745000	165000	1q44	11	0	0	11	6	OR2T34, OR2T3, OR2T29, OR2G6, OR2T2, OR2T5
	80	1	248790001	248835000	45000	1q44	3	0	0	3	2	OR2T27, OR2T35
	81	1	248910001	249060000	150000	1q44	10	9	0	1	0
	82	1	249225001	249250621	25621	1q44	2	0	1	2	0
	83	2	1515001	1545000	30000	2p25.3	2	0	0	2	0
	84	2	3540001	3570000	30000	2p25.3	2	2	0	0	0
	85	2	5025001	5115000	90000	2p25.2	6	6	0	0	0
	86	2	5760001	5790000	30000	2p25.2	2	0	0	2	0
	87	2	5820001	5850000	30000	2p25.2	2	0	1	2	1	SOX11
	88	2	13515001	13560000	45000	2p24.3	3	0	0	3	0
	89	2	16290001	16320000	30000	2p24.3	2	2	0	0	0
	90	2	19185001	19230000	45000	2p24.2-2p24.1	3	0	0	3	0
	91	2	33060001	33090000	30000	2p22.3	2	0	2	0	0
	92	2	35970001	36000000	30000	2p22.3	2	0	0	2	0
	93	2	36315001	36345000	30000	2p22.3	2	0	0	2	0
	94	2	37950001	37995000	45000	2p22.2	3	0	0	3	0
	95	2	45285001	45315000	30000	2p21	2	0	0	2	0
	96	2	52755001	52785000	30000	2p16.3	2	0	0	2	0
	97	2	65100001	65130000	30000	2p14	2	0	1	1	0
	98	2	71250001	71280000	30000	2p13.3	2	0	0	2	1	OR7E91P
	99	2	74010001	74040000	30000	2p13.1	2	0	0	2	0
	100	2	77895001	77925000	30000	2p12	2	0	0	2	0
	101	2	86940001	86970000	30000	2p11.2	2	0	0	2	0
	102	2	87060001	88305000	1245000	2p11.2	83	2	3	81	10	CD8B, PLGLB2, PLGLB1, LINC00152, LOC285074, RGPD1, RGPD2, ANAPC1P1, MIR4435-2, MIR4435-1
	103	2	89070001	89100000	30000	2p11.2	2	0	0	2	0
	104	2	89130001	90105000	975000	2p11.2-2p11.1	65	12	5	53	0
	105	2	90120001	90225000	105000	2p11.1	7	0	0	7	0
	106	2	90240001	95430000	5190000	2p11.1-2q11.1	346	270	22	76	4	FAM95A, ACTR3BP2, GGT8P, LOC654342
	107	2	95445001	95535000	90000	2q11.1	6	0	0	6	0
	108	2	95550001	95580000	30000	2q11.1	2	0	2	2	0
	109	2	96075001	96165000	90000	2q11.1-2q11.2	6	0	0	6	1	TRIM43B
	110	2	96255001	96360000	105000	2q11.2	7	0	0	7	1	TRIM43
	111	2	96375001	96735000	360000	2q11.2	24	0	0	24	2	GPAT2, FAHD2CP
	112	2	97665001	98010000	345000	2q11.2	23	0	0	23	3	FAHD2B, ANKRD36, LOC100506123
	113	2	98025001	98265000	240000	2q11.2	16	0	0	16	3	COX5B, ANKRD36B, LOC100506123
	114	2	100695001	100725000	30000	2q11.2	2	0	0	2	0
	115	2	105450001	105480000	30000	2q12.1	2	0	0	2	1	POU3F3
	116	2	106830001	106875000	45000	2q12.2	3	0	0	3	0
	117	2	106980001	107130000	150000	2q12.2	10	0	0	10	2	PLGLA, RGPD3
	118	2	108435001	108540000	105000	2q12.3	7	0	0	7	2	RGPD4, LOC729121
	119	2	109110001	109155000	45000	2q12.3	3	0	0	3	0
	120	2	109260001	109380000	120000	2q12.3	8	0	0	8	1	LIMS1
	121	2	110115001	110250000	135000	2q12.3-2q13	9	9	0	0	0
	122	2	110490001	110865000	375000	2q13	25	0	0	25	11	RGPD5, LIMS3, LOC440894, LOC440895, RGPD6, LIMS3-LOC440895, LOC100288570, LIMS3L, MIR4267, MIR4436B1, MIR4436B2
	123	2	110985001	111390000	405000	2q13	27	0	0	27	12	RGPD5, LIMS3, LOC151009, LOC440894, LOC440895, RGPD6, LIMS3-LOC440895, LOC100288570, LIMS3L, LOC100507334, MIR4436B1, MIR4436B2
	124	2	112005001	112380000	375000	2q13	25	0	1	25	3	MIR4435-1HG, MIR4435-2, MIR4435-1
	125	2	112470001	112650000	180000	2q13	12	0	0	12	1	ANAPC1
	126	2	113115001	113205000	90000	2q13	6	0	0	6	2	RGPD5, RGPD8
	127	2	114060001	114435000	375000	2q13-2q14.1	25	0	2	25	7	RABL2A, DDX11L2, RPL23AP7, CBWD2, FOXD4L1, WASH2P, FAM138B
	128	2	117765001	117795000	30000	2q14.1	2	0	2	0	0
	129	2	126915001	126945000	30000	2q14.3	2	0	0	2	0
	130	2	130680001	130710000	30000	2q21.1	2	0	0	2	1	LOC389033
	131	2	130725001	131010000	285000	2q21.1	19	0	0	19	8	SMPD4, MZT2B, RAB6C, CCDC74B, TUBA3E, MED15P9, LOC440905, POTEF
	132	2	131025001	131055000	30000	2q21.1	2	0	0	2	0
	133	2	131145001	131475000	330000	2q21.1	22	0	0	22	6	CFC1, TISP43, LOC646743, CFC1B, CYP4F30P, LOC100216479
	134	2	131940001	132165000	225000	2q21.1	15	0	0	15	3	WTH3DI, LOC440910, POTEE
	135	2	132180001	132315000	135000	2q21.1	9	0	0	9	6	CCDC74A, TUBA3D, LOC150776, LOC401010, MZT2A, MIR4784
	136	2	132345001	132390000	45000	2q21.1	3	0	0	3	0
	137	2	132435001	132465000	30000	2q21.1	2	0	0	2	0
	138	2	132495001	133020000	525000	2q21.1-2q21.2	35	0	6	35	3	C2orf27B, ANKRD30BL, MIR663B
	139	2	133035001	133125000	90000	2q21.2	6	0	3	5	0
	140	2	149700001	149790000	90000	2q23.1	6	6	0	0	0
	141	2	152430001	152460000	30000	2q23.3	2	0	0	2	0
	142	2	156105001	156135000	30000	2q24.1	2	0	2	0	0
	143	2	159705001	159735000	30000	2q24.1	2	0	0	2	0
	144	2	165825001	165855000	30000	2q24.3	2	0	0	2	0
	145	2	170100001	170130000	30000	2q31.1	2	0	0	2	0
	146	2	176970001	177000000	30000	2q31.1	2	0	0	2	4	HOXD8, HOXD9, HOXD10, HOXD11
	147	2	202140001	202170000	30000	2q33.1	2	0	0	2	0
	148	2	209610001	209655000	45000	2q34	3	0	0	3	0
	149	2	211995001	212025000	30000	2q34	2	0	1	1	0
	150	2	232680001	232725000	45000	2q37.1	3	0	0	3	0
	151	2	234000001	234045000	45000	2q37.1	3	2	0	1	0
	152	2	239805001	239820000	15000	2q37.3	1	1	0	0	0
	153	2	241605001	241650000	45000	2q37.3	3	0	0	3	2	AQP12A, AQP12B
	154	2	243015001	243199373	184373	2q37.3	13	4	1	9	1	LOC728323
	155	3	1	90000	90000	3p26.3	6	4	0	2	0
	156	3	615001	660000	45000	3p26.3	3	0	0	3	0
	157	3	3930001	3960000	30000	3p26.2	2	0	0	2	0
	158	3	22890001	22920000	30000	3p24.3	2	0	2	0	0
	159	3	58785001	58815000	30000	3p14.2	2	0	0	2	0
	160	3	66180001	66270000	90000	3p14.1	6	6	0	0	0
	161	3	75285001	75315000	30000	3p12.3	2	0	0	2	0
	162	3	75330001	75375000	45000	3p12.3	3	0	0	3	0
	163	3	75405001	75855000	450000	3p12.3	30	0	3	30	7	LINC00960, FLJ20518, FAM86DP, ZNF717, FRG2C, MIR1324, MIR4273
	164	3	75870001	75900000	30000	3p12.3	2	0	0	2	0
	165	3	75915001	75975000	60000	3p12.3	4	0	0	4	0
	166	3	80985001	81030000	45000	3p12.2	3	0	3	0	0
	167	3	90225001	93555000	3330000	3q11.1-3q11.2	222	199	16	14	0
	168	3	93585001	93645000	60000	3q11.2	4	0	0	4	0
	169	3	96480001	96510000	30000	3q11.2	2	0	1	1	0
	170	3	112740001	112770000	30000	3q13.2	2	0	0	2	0
	171	3	123675001	123705000	30000	3q21.1	2	0	0	2	0
	172	3	125370001	125715000	345000	3q21.2	23	0	2	21	4	ROPN1B, ALG1L, FAM86JP, MIR548I1
	173	3	129720001	129930000	210000	3q22.1	14	0	0	14	2	ALG1L2, FAM86HP
	174	3	136680001	136710000	30000	3q22.3	2	0	1	1	0
	175	3	140835001	140865000	30000	3q23	2	0	0	2	0
	176	3	147105001	147135000	30000	3q24	2	0	0	2	1	ZIC1
	177	3	157590001	157620000	30000	3q25.32	2	0	0	2	0
	178	3	162510001	162630000	120000	3q26.1	8	0	0	8	0
	179	3	170385001	170415000	30000	3q26.2	2	0	0	2	0
	180	3	179235001	179265000	30000	3q26.33	2	0	1	1	0
	181	3	195195001	195240000	45000	3q29	3	0	0	3	1	MIR5692C1
	182	3	195315001	195450000	135000	3q29	9	0	0	9	2	MIR570, SDHAP2
	183	3	195495001	195525000	30000	3q29	2	0	0	2	0
	184	3	195660001	195750000	90000	3q29	6	0	0	6	1	SDHAP1
	185	3	197340001	197400000	60000	3q29	4	0	0	4	1	LOC220729
	186	3	197805001	198022430	217430	3q29	15	4	1	11	1	FAM157A
	187	4	1	75000	75000	4p16.3	5	0	1	5	0
	188	4	1425001	1470000	45000	4p16.3	3	3	0	0	0
	189	4	3540001	3630000	90000	4p16.3	6	0	0	6	1	LINC00955
	190	4	3885001	4200000	315000	4p16.3	21	0	0	21	1	FAM86EP
	191	4	4215001	4245000	30000	4p16.3	2	0	0	2	0
	192	4	8940001	9765000	825000	4p16.1	55	2	0	53	24	USP17L6P, USP17L9P, DEFB131, LOC650293, USP17L24, USP17L25, USP17L26, USP17L5, USP17L27, USP17L28, USP17L29, USP17L30, USP17L10, USP17L11, USP17L12, USP17L13, USP17L17, USP17L18, USP17L19, USP17L20, USP17L21, USP17L22, USP17L15, MIR548I2
	193	4	12270001	12300000	30000	4p15.33	2	0	2	0	0
	194	4	22590001	22635000	45000	4p15.2	3	0	0	3	0
	195	4	38430001	38460000	30000	4p14	2	0	0	2	0
	196	4	49065001	52695000	3630000	4p11-4q11	242	208	33	32	0
	197	4	53070001	53100000	30000	4q12	2	0	0	2	0
	198	4	53310001	53340000	30000	4q12	2	0	0	2	0
	199	4	59745001	59775000	30000	4q13.1	2	2	0	0	0
	200	4	64185001	64215000	30000	4q13.1	2	0	2	0	0
	201	4	68250001	68280000	30000	4q13.2	2	0	2	2	0
	202	4	69375001	69540000	165000	4q13.2	11	0	0	11	2	UGT2B15, UGT2B17
	203	4	69660001	69690000	30000	4q13.2	2	0	0	2	0
	204	4	69855001	69885000	30000	4q13.2	2	0	0	2	0
	205	4	70020001	70050000	30000	4q13.2	2	0	0	2	0
	206	4	70065001	70320000	255000	4q13.2	17	0	1	17	2	UGT2B11, UGT2B28
	207	4	75285001	75330000	45000	4q13.3	3	0	0	3	1	AREG
	208	4	75435001	75495000	60000	4q13.3	4	1	0	3	1	AREG
	209	4	76305001	76335000	30000	4q21.1	2	0	0	2	0
	210	4	79020001	79050000	30000	4q21.21	2	0	0	2	0
	211	4	103815001	103905000	90000	4q24	6	0	0	6	0
	212	4	118575001	118605000	30000	4q26	2	0	0	2	0
	213	4	119340001	119595000	255000	4q26	17	0	0	17	1	CEP170P1
	214	4	120255001	120390000	135000	4q26	9	0	0	9	1	LINC01061
	215	4	132585001	132900000	315000	4q28.3	21	0	0	21	0
	216	4	142275001	142305000	30000	4q31.21	2	0	0	2	0
	217	4	144705001	145020000	315000	4q31.21	21	0	0	21	2	GYPB, GYPE
	218	4	145035001	145080000	45000	4q31.21	3	0	0	3	0
	219	4	147540001	147570000	30000	4q31.22	2	0	0	2	1	POU4F2
	220	4	156360001	156390000	30000	4q32.1	2	0	2	0	0
	221	4	166125001	166215000	90000	4q32.3	6	0	0	6	1	GK3P
	222	4	190185001	190215000	30000	4q35.2	2	0	2	0	0
	223	4	190470001	190695000	225000	4q35.2	15	0	0	15	0
	224	4	190800001	190830000	30000	4q35.2	2	0	1	2	0
	225	4	190845001	191154276	309276	4q35.2	21	7	4	14	10	FRG1, DUX4, DUX2, DUX4L4, FRG2, DUX4L6, DUX4L5, DUX4L3, DUX4L2, LOC100288255
	226	5	225001	270000	45000	5p15.33	3	0	0	3	0
	227	5	675001	765000	90000	5p15.33	6	0	0	6	0
	228	5	780001	840000	60000	5p15.33	4	0	0	4	0
	229	5	1575001	1635000	60000	5p15.33	4	0	0	4	1	LOC728613
	230	5	7170001	7200000	30000	5p15.31	2	0	0	2	0
	231	5	7275001	7305000	30000	5p15.31	2	0	0	2	0
	232	5	9990001	10020000	30000	5p15.2	2	0	0	2	0
	233	5	15270001	15300000	30000	5p15.1	2	0	0	2	0
	234	5	17490001	17640000	150000	5p15.1	10	3	7	7	0
	235	5	20700001	20955000	255000	5p14.3	17	0	0	17	0
	236	5	21270001	21390000	120000	5p14.3	8	0	0	8	0
	237	5	21450001	21585000	135000	5p14.3	9	0	3	9	1	GUSBP1
	238	5	21945001	22020000	75000	5p14.3	5	0	0	5	0
	239	5	22125001	22215000	90000	5p14.3	6	0	0	6	1	PMCHL1
	240	5	23505001	23535000	30000	5p14.2	2	0	0	2	1	PRDM9
	241	5	23880001	23910000	30000	5p14.2	2	0	2	0	0
	242	5	26220001	26250000	30000	5p14.1	2	0	0	2	0
	243	5	34065001	34410000	345000	5p13.2	23	0	2	23	0
	244	5	37440001	37470000	30000	5p13.2	2	0	0	2	0
	245	5	43320001	43350000	30000	5p12	2	0	0	2	0
	246	5	45900001	49560000	3660000	5p11-5q11.1	244	199	46	11	0
	247	5	49665001	49755000	90000	5q11.1	6	0	0	6	1	EMB
	248	5	49800001	49830000	30000	5q11.1	2	0	0	2	0
	249	5	49890001	49950000	60000	5q11.1	4	0	0	4	0
	250	5	52755001	52785000	30000	5q11.2	2	0	1	1	1	FST
	251	5	57315001	57345000	30000	5q11.2	2	0	0	2	0
	252	5	61515001	61545000	30000	5q12.1	2	0	0	2	0
	253	5	68835001	70755000	1920000	5q13.2	128	0	0	128	16	GTF2H2, NAIP, PMCHL2, SMN1, SMN2, SERF1A, SMA4, SMA5, LOC647859, GUSBP3, GTF2H2B, GTF2H2C, SERF1B, GTF2H2D, GUSBP9, LOC100272216
	254	5	76905001	76935000	30000	5q14.1	2	0	0	2	1	OTP
	255	5	79920001	79950000	30000	5q14.1	2	0	1	1	1	MTRNR2L2
	256	5	85560001	85605000	45000	5q14.3	3	0	0	3	1	NBPF22P
	257	5	91650001	91680000	30000	5q14.3	2	2	0	0	0
	258	5	98730001	98775000	45000	5q21.1	3	0	0	3	0
	259	5	98805001	98880000	75000	5q21.1	5	0	0	5	0
	260	5	99375001	99450000	75000	5q21.1	5	0	2	4	0
	261	5	99660001	99735000	75000	5q21.1	5	0	0	5	1	LOC100133050
	262	5	102000001	102030000	30000	5q21.1	2	0	0	2	0
	263	5	118755001	118785000	30000	5q23.1	2	0	0	2	0
	264	5	126225001	126255000	30000	5q23.2	2	0	0	2	0
	265	5	127065001	127095000	30000	5q23.2	2	0	0	2	0
	266	5	135090001	135150000	60000	5q31.1	4	0	0	4	0
	267	5	135615001	135645000	30000	5q31.1	2	0	0	2	0
	268	5	136860001	136890000	30000	5q31.2	2	0	0	2	0
	269	5	138795001	138825000	30000	5q31.2	2	2	0	0	0
	270	5	154530001	154560000	30000	5q33.2	2	0	0	2	0
	271	5	155145001	155175000	30000	5q33.2	2	2	0	0	0
	272	5	175350001	175560000	210000	5q35.2	14	0	0	14	3	THOC3, FAM153B, LOC100507387
	273	5	175620001	175725000	105000	5q35.2	7	0	0	7	0
	274	5	177045001	177375000	330000	5q35.3	22	0	0	22	3	LOC202181, FAM153A, LOC728554
	275	5	177435001	177480000	45000	5q35.3	3	0	0	3	0
	276	5	178155001	178185000	30000	5q35.3	2	0	0	2	0
	277	5	179055001	179085000	30000	5q35.3	2	0	0	2	1	C5orf60
	278	5	180705001	180915260	210260	5q35.3	15	1	0	14	6	OR4F3, OR4F16, OR4F29, LOC100132062, LOC100132287, LOC100133331
	279	6	1	210000	210000	6p25.3	14	4	1	10	0
	280	6	255001	390000	135000	6p25.3	9	0	0	9	1	DUSP22
	281	6	26670001	26970000	300000	6p22.2	20	0	0	20	1	GUSBP2
	282	6	29715001	29745000	30000	6p22.1	2	0	2	0	1	IFITM4P
	283	6	29835001	29925000	90000	6p22.1	6	0	0	6	3	HLA-A, HLA-H, HCG4B
	284	6	31275001	31335000	60000	6p21.33	4	0	0	4	1	HLA-B
	285	6	31350001	31380000	30000	6p21.33	2	0	0	2	0
	286	6	31440001	31470000	30000	6p21.33	2	0	1	1	0
	287	6	31950001	32010000	60000	6p21.33	4	0	0	4	8	C4A, C4B, CYP21A2, CYP21A1P, TNXA, TNXB, STK19, C4B_2
	288	6	32445001	32655000	210000	6p21.32	14	0	0	14	5	HLA-DQA1, HLA-DQB1, HLA-DRB1, HLA-DRB5, HLA-DRB6
	289	6	44835001	44865000	30000	6p21.1	2	0	0	2	0
	290	6	51735001	51765000	30000	6p12.3	2	0	0	2	0
	291	6	52650001	52680000	30000	6p12.2	2	0	0	2	1	GSTA1
	292	6	57195001	57615000	420000	6p11.2	28	0	1	28	0
	293	6	57690001	57990000	300000	6p11.2	20	0	0	20	0
	294	6	58020001	58605000	585000	6p11.2	39	2	0	37	1	GUSBP4
	295	6	58620001	61965000	3345000	6p11.2-6q11.1	223	206	10	15	0
	296	6	62055001	62235000	180000	6q11.1	12	3	4	7	0
	297	6	66000001	66045000	45000	6q12	3	0	0	3	0
	298	6	73680001	73710000	30000	6q13	2	0	0	2	0
	299	6	74715001	74745000	30000	6q13	2	0	0	2	0
	300	6	78420001	78465000	45000	6q14.1	3	0	0	3	0
	301	6	83250001	83280000	30000	6q14.1	2	0	0	2	0
	302	6	86535001	86565000	30000	6q14.3	2	0	0	2	0
	303	6	95685001	95835000	150000	6q16.1	10	9	0	1	0
	304	6	99270001	99300000	30000	6q16.1	2	0	0	2	1	POU3F2
	305	6	103740001	103770000	30000	6q16.3	2	0	0	2	0
	306	6	132015001	132045000	30000	6q23.2	2	0	0	2	2	OR2A4, CTAGE9
	307	6	157560001	157605000	45000	6q25.3	3	3	0	0	0
	308	6	157650001	157680000	30000	6q25.3	2	2	0	0	0
	309	6	161040001	161070000	30000	6q26	2	0	0	2	0
	310	6	161100001	161130000	30000	6q26	2	0	0	2	0
	311	6	167580001	167640000	60000	6q27	4	0	0	4	1	TCP10L2
	312	6	167760001	167805000	45000	6q27	3	0	0	3	1	TCP10
	313	6	167955001	168030000	75000	6q27	5	5	0	0	0
	314	6	170280001	170325000	45000	6q27	3	3	0	0	0
	315	6	170910001	171115067	205067	6q27	14	4	1	9	0
	316	7	1	45000	45000	7p22.3	3	0	0	3	0
	317	7	240001	270000	30000	7p22.3	2	2	0	0	0
	318	7	1260001	1290000	30000	7p22.3	2	0	0	2	1	UNCX
	319	7	4620001	4650000	30000	7p22.1	2	0	0	2	0
	320	7	4995001	5040000	45000	7p22.1	3	0	0	3	1	RNF216P1
	321	7	5070001	5100000	30000	7p22.1	2	0	0	2	0
	322	7	5160001	5205000	45000	7p22.1	3	0	0	3	1	ZNF890P
	323	7	5295001	5325000	30000	7p22.1	2	0	0	2	0
	324	7	5820001	6030000	210000	7p22.1	14	0	0	14	5	CCZ1, RSPH10B, ZNF815P, OCM, RSPH10B2
	325	7	6750001	7050000	300000	7p22.1	20	0	0	20	4	CCZ1B, RSPH10B, PMS2CL, RSPH10B2
	326	7	19920001	19950000	30000	7p21.1	2	0	0	2	0
	327	7	22530001	22575000	45000	7p15.3	3	0	0	3	0
	328	7	27180001	27240000	60000	7p15.2	4	0	0	4	12	HOXA5, HOXA6, HOXA7, HOXA9, HOXA10, HOXA11, HOXA13, HOXA11-AS, MIR196B, HOXA-AS3, HOXA10-HOXA9, HOXA-AS4
	329	7	29700001	29745000	45000	7p14.3	3	0	0	3	3	DPY19L2P3, ZNRF2P2, MIR550A3
	330	7	32655001	32715000	60000	7p14.3	4	0	0	4	0
	331	7	32730001	32790000	60000	7p14.3	4	0	0	4	3	ZNRF2P1, MIR550A2, MIR550B2
	332	7	32805001	32835000	30000	7p14.3	2	0	0	2	0
	333	7	32850001	32910000	60000	7p14.3	4	0	0	4	0
	334	7	33000001	33045000	45000	7p14.3	3	0	0	3	0
	335	7	34950001	35055000	105000	7p14.3-7p14.2	7	0	0	7	0
	336	7	35085001	35280000	195000	7p14.2	13	0	0	13	1	DPY19L2P1
	337	7	35940001	36015000	75000	7p14.2	5	0	0	5	0
	338	7	36585001	36615000	30000	7p14.2	2	0	1	1	0
	339	7	38280001	38310000	30000	7p14.1	2	0	0	2	0
	340	7	39810001	39840000	30000	7p14.1	2	0	0	2	0
	341	7	39885001	39930000	45000	7p14.1	3	0	0	3	0
	342	7	43995001	44085000	90000	7p13	6	0	0	6	3	LINC00957, SPDYE1, RASA4CP
	343	7	45765001	45900000	135000	7p12.3	9	0	0	9	0
	344	7	48885001	48915000	30000	7p12.3-7p12.2	2	0	0	2	0
	345	7	48945001	48975000	30000	7p12.2	2	0	0	2	1	CDC14C
	346	7	50385001	50400000	15000	7p12.1	1	1	0	0	0
	347	7	51435001	51495000	60000	7p12.1	4	0	0	4	0
	348	7	55725001	55830000	105000	7p11.2	7	0	0	7	1	FKBP9L
	349	7	56385001	56520000	135000	7p11.2	9	0	1	9	1	LOC650226
	350	7	56610001	56655000	45000	7p11.2	3	0	0	3	0
	351	7	56670001	57270000	600000	7p11.2	40	0	8	36	5	ZNF479, GUSBP10, LOC100130849, MIR4283-2, MIR4283-1
	352	7	57285001	57315000	30000	7p11.2-7p11.1	2	0	0	2	0
	353	7	57465001	57705000	240000	7p11.1	16	0	2	15	2	ZNF716, MIR3147
	354	7	57720001	57840000	120000	7p11.1	8	0	2	7	0
	355	7	57885001	62475000	4590000	7p11.1-7q11.21	306	209	103	64	0
	356	7	62535001	62610000	75000	7q11.21	5	0	0	5	0
	357	7	62625001	63375000	750000	7q11.21	50	0	0	50	5	ZNF733P, LOC100287704, LOC100287834, MIR4283-2, MIR4283-1
	358	7	63480001	63585000	105000	7q11.21	7	0	1	6	2	ZNF727, LINC01005
	359	7	63600001	63705000	105000	7q11.21	7	0	2	6	1	ZNF735
	360	7	63720001	63795000	75000	7q11.21	5	0	2	3	0
	361	7	63810001	63900000	90000	7q11.21	6	0	3	3	1	LOC649395
	362	7	64050001	64140000	90000	7q11.21	6	0	5	1	0
	363	7	64275001	64305000	30000	7q11.21	2	0	0	2	0
	364	7	64470001	64695000	225000	7q11.21	15	0	0	15	1	CCT6P3
	365	7	64950001	65190000	240000	7q11.21	16	0	1	16	1	INTS4L2
	366	7	65205001	65280000	75000	7q11.21	5	0	0	5	2	CCT6P1, SNORA22
	367	7	65310001	65370000	60000	7q11.21	4	0	0	4	0
	368	7	65895001	65970000	75000	7q11.21	5	0	0	5	0
	369	7	66015001	66060000	45000	7q11.21	3	0	0	3	1	LOC493754
	370	7	66450001	66810000	360000	7q11.21	24	0	0	24	6	PMS2P4, SBDS, TYW1, STAG3L4, MIR4650-1, MIR4650-2
	371	7	67680001	67710000	30000	7q11.22	2	0	0	2	0
	372	7	71985001	72210000	225000	7q11.22-7q11.23	15	0	0	15	2	MIR4650-1, MIR4650-2
	373	7	72225001	72375000	150000	7q11.23	10	0	0	10	2	SBDSP1, SPDYE7P
	374	7	72390001	72720000	330000	7q11.23	22	0	0	22	9	GTF2IP1, PMS2L2, NSUN5P2, SPDYE8P, GTF2IRD2P1, STAG3L3, LOC541473, NCF1B, LOC100093631
	375	7	74145001	75150000	1005000	7q11.23	67	2	0	65	19	GTF2IP1, PMS2L2, PMS2P5, STAG3L1, WBSCR16, GTF2IRD2, NSUN5P1, TRIM73, TRIM74, SPDYE8P, GATSL1, GTF2IRD2B, STAG3L2, SPDYE5, NCF1, NCF1C, GATSL2, LOC100093631, POM121C
	376	7	75705001	75795000	90000	7q11.23	6	0	0	6	0
	377	7	76065001	76815000	750000	7q11.23	50	0	0	50	7	POMZP3, UPK3B, DTX2, DTX2P1-UPK3BP1-PMS2P11, FDPSP2, LOC100132832, LOC100133091
	378	7	86865001	86895000	30000	7q21.12	2	0	0	2	0
	379	7	89730001	89790000	60000	7q21.13	4	0	0	4	1	DPY19L2P4
	380	7	96630001	96660000	30000	7q21.3	2	0	0	2	2	DLX5, DLX6
	381	7	97500001	97650000	150000	7q21.3	10	0	0	10	2	OCM2, MGC72080
	382	7	99825001	99945000	120000	7q22.1	8	0	0	8	2	PMS2P1, SPDYE3
	383	7	100545001	100620000	75000	7q22.1	5	3	1	2	0
	384	7	101280001	101325000	45000	7q22.1	3	0	0	3	0
	385	7	101955001	102030000	75000	7q22.1	5	0	1	4	2	SPDYE6, LOC100289561
	386	7	102120001	102450000	330000	7q22.1	22	0	0	22	7	RASA4, FAM185A, POLR2J2, SPDYE2, POLR2J3, UPK3BL, SPDYE2B
	387	7	102795001	102930000	135000	7q22.1	9	0	0	9	1	DPY19L2P2
	388	7	104625001	104655000	30000	7q22.3	2	0	2	0	1	KMT2E-AS1
	389	7	126525001	126570000	45000	7q31.33	3	0	0	3	0
	390	7	128100001	128310000	210000	7q32.1	14	0	1	14	2	METTL2B, LINC01000
	391	7	130155001	130245000	90000	7q32.2	6	6	0	0	0
	392	7	139380001	139395000	15000	7q34	1	1	0	0	0
	393	7	142050001	142095000	45000	7q34	3	3	0	0	0
	394	7	142290001	142320000	30000	7q34	2	2	0	0	0
	395	7	142335001	142395000	60000	7q34	4	0	1	4	1	MTRNR2L6
	396	7	143220001	143535000	315000	7q35	21	2	0	19	4	LOC154761, FAM115C, CTAGE6, CTAGE15
	397	7	143550001	143580000	30000	7q35	2	0	0	2	0
	398	7	143880001	144075000	195000	7q35	13	0	0	13	9	OR2A1, OR2A7, OR2A20P, OR2A42, OR2A9P, ARHGEF35, ARHGEF34P, CTAGE4, RNU6-57P
	399	7	149580001	150015000	435000	7q36.1	29	0	0	29	1	ACTR3C
	400	7	150270001	150300000	30000	7q36.1	2	0	0	2	0
	401	7	151905001	151935000	30000	7q36.1	2	0	0	2	0
	402	7	152460001	152550000	90000	7q36.1	6	0	0	6	0
	403	7	153405001	153525000	120000	7q36.2	8	0	0	8	0
	404	7	153660001	153870000	210000	7q36.2	14	0	0	14	0
	405	7	154275001	154365000	90000	7q36.2	6	6	0	0	0
	406	7	158115001	158145000	30000	7q36.3	2	0	0	2	0
	407	7	159120001	159138663	18663	7q36.3	2	1	1	1	0
	408	8	1	195000	195000	8p23.3	13	0	2	13	2	OR4F21, RPL23AP53
	409	8	240001	285000	45000	8p23.3	3	0	0	3	0
	410	8	345001	405000	60000	8p23.3	4	0	0	4	0
	411	8	1335001	1365000	30000	8p23.3	2	0	0	2	0
	412	8	2175001	2295000	120000	8p23.3-8p23.2	8	0	0	8	0
	413	8	2325001	2355000	30000	8p23.2	2	0	0	2	0
	414	8	6825001	6870000	45000	8p23.1	3	0	0	3	5	DEFA1, DEFT1P, DEFA10P, DEFA1B, DEFT1P2
	415	8	6930001	8100000	1170000	8p23.1	78	2	0	76	28	DEFB4A, SPAG11B, DEFB103B, DEFB104A, DEFB105A, DEFB106A, DEFB107A, FAM86B3P, LINC00965, USP17L8, USP17L1P, DEFB103A, FAM90A7P, FAM90A10P, DEFB107B, DEFB104B, DEFB106B, DEFB105B, DEFB109P1B, USP17L4, USP17L3, SPAG11A, FAM66B, ZNF705G, FAM66E, ZNF705B, DEFB4B, MIR548I3
	416	8	11865001	12570000	705000	8p23.1	47	2	0	45	15	FAM86B1, DEFB109P1, DEFB130, USP17L2, LOC392196, USP17L7, LOC649352, FAM86B2, ZNF705D, FAM90A2P, LOC729732, FAM66D, FAM66A, LOC100133267, LOC100506990
	417	8	21615001	21660000	45000	8p21.3	3	0	0	3	0
	418	8	32670001	32700000	30000	8p12	2	0	0	2	0
	419	8	43080001	43110000	30000	8p11.1	2	0	2	0	0
	420	8	43245001	43275000	30000	8p11.1	2	0	0	2	0
	421	8	43395001	47475000	4080000	8p11.1-8q11.1	272	199	72	15	0
	422	8	47535001	47565000	30000	8q11.1	2	0	2	0	0
	423	8	47640001	47670000	30000	8q11.1	2	0	0	2	0
	424	8	47715001	47805000	90000	8q11.1	6	0	6	0	1	LINC00293
	425	8	48180001	48240000	60000	8q11.21	4	0	0	4	0
	426	8	57240001	57270000	30000	8q12.1	2	0	0	2	0
	427	8	62160001	62190000	30000	8q12.2	2	0	0	2	0
	428	8	86550001	86835000	285000	8q21.2	19	9	0	10	2	REXO1L1, REXO1L2P
	429	8	90540001	90570000	30000	8q21.3	2	0	0	2	0
	430	8	102675001	102705000	30000	8q22.3	2	0	0	2	0
	431	8	135450001	135480000	30000	8q24.22	2	0	1	1	0
	432	8	142740001	142830000	90000	8q24.3	6	3	0	3	0
	433	8	142950001	142980000	30000	8q24.3	2	0	0	2	0
	434	8	145185001	145215000	30000	8q24.3	2	0	0	2	1	FAM203A
	435	8	145290001	145500000	210000	8q24.3	14	6	0	8	3	FAM203A, SCXB, SCXA
	436	8	146235001	146265000	30000	8q24.3	2	0	0	2	0
	437	8	146295001	146364022	69022	8q24.3	5	4	0	1	0
	438	9	1	195000	195000	9p24.3	13	0	1	13	5	FOXD4, CBWD1, FAM138C, WASH1, DDX11L5
	439	9	1185001	1215000	30000	9p24.3	2	0	1	1	0
	440	9	21180001	21210000	30000	9p21.3	2	0	0	2	3	IFNA4, IFNA7, IFNA10
	441	9	23355001	23385000	30000	9p21.3	2	0	0	2	0
	442	9	32685001	32715000	30000	9p21.1	2	0	0	2	0
	443	9	33375001	33405000	30000	9p13.3	2	0	0	2	1	AQP7
	444	9	33480001	33630000	150000	9p13.3	10	0	0	10	3	ANXA2P2, SUGT1P1, ANKRD18B
	445	9	33645001	33690000	45000	9p13.3	3	0	1	3	1	PTENP1
	446	9	33705001	33795000	90000	9p13.3	6	0	0	6	0
	447	9	38475001	38625000	150000	9p12-9p11.2	10	0	0	10	3	FAM201A, ANKRD18A, FAM95C
	448	9	38775001	71025000	32250000	9p11.2-9q21.11	2150	1337	53	811	47	ZNF658, SPATA31A7, CNTNAP3, ANKRD20A1, CBWD5, LOC286297, FOXD4L3, FOXD4L4, AQP7P1, KGFLP1, SPATA31A6, MGC21881, FAM74A1, FAM74A4, ZNF658B, LOC440896, ANKRD20A3, ANKRD20A2, AQP7P3, PTGER4P2-CDK2AP2P2, CBWD3, FAM27A, PGM5-AS1, PGM5P2, LOC642236, SPATA31A2, SPATA31A4, LOC642929, LOC643648, CBWD6, SPATA31A1, FAM74A2, FOXD4L6, FOXD4L5, LOC653501, KGFLP2, SPATA31A3, SPATA31A5, FAM74A3, CNTNAP3B, ANKRD2…
	449	9	73320001	73350000	30000	9q21.12	2	0	0	2	0
	450	9	84525001	84570000	45000	9q21.32	3	0	0	3	3	SPATA31D5P, SPATA31D4, SPATA31D3
	451	9	86415001	86535000	120000	9q21.32	8	0	0	8	0
	452	9	88350001	88470000	120000	9q21.33	8	0	0	8	1	LOC389765
	453	9	88755001	88785000	30000	9q21.33	2	0	0	2	0
	454	9	90525001	90570000	45000	9q22.1	3	0	0	3	1	SPATA31C1
	455	9	90720001	90750000	30000	9q22.1	2	0	0	2	1	SPATA31C2
	456	9	92355001	92430000	75000	9q22.2	5	5	0	0	0
	457	9	92535001	92670000	135000	9q22.2	9	9	0	0	0
	458	9	92955001	93000000	45000	9q22.2	3	0	0	3	0
	459	9	94845001	94875000	30000	9q22.31	2	0	0	2	0
	460	9	94890001	94920000	30000	9q22.31	2	0	0	2	1	LOC100128076
	461	9	97065001	97200000	135000	9q22.32	9	0	0	9	2	NUTM2F, LOC100132077
	462	9	99660001	99795000	135000	9q22.33	9	0	0	9	3	HIATL2, LOC441454, NUTM2G
	463	9	99825001	99870000	45000	9q22.33	3	0	0	3	1	LOC340508
	464	9	99945001	100035000	90000	9q22.33	6	0	0	6	0
	465	9	108540001	108585000	45000	9q31.2	3	0	0	3	0
	466	9	115815001	115860000	45000	9q32	3	0	0	3	0
	467	9	133080001	133215000	135000	9q34.11	9	9	0	0	0
	468	9	136080001	136110000	30000	9q34.2	2	0	0	2	1	OBP2B
	469	9	136410001	136455000	45000	9q34.2	3	0	0	3	1	FAM163B
	470	9	137040001	137085000	45000	9q34.2	3	2	0	1	0
	471	9	138405001	138435000	30000	9q34.3	2	0	0	2	1	LCN1
	472	9	138915001	138945000	30000	9q34.3	2	0	0	2	0
	473	9	139170001	139215000	45000	9q34.3	3	3	0	0	0
	474	9	141015001	141213431	198431	9q34.3	14	4	1	10	2	TUBBP5, FAM157B
	475	10	1	120000	120000	10p15.3	8	4	0	4	1	TUBB8
	476	10	4995001	5070000	75000	10p15.1	5	0	0	5	2	AKR1C1, AKR1C2
	477	10	5265001	5295000	30000	10p15.1	2	0	0	2	0
	478	10	15030001	15075000	45000	10p13	3	0	0	3	0
	479	10	17760001	18225000	465000	10p12.33	31	2	0	29	3	MRC1, MIR511-1, TMEM236
	480	10	18840001	18870000	30000	10p12.31	2	0	2	0	0
	481	10	21795001	21825000	30000	10p12.31	2	0	0	2	1	SKIDA1
	482	10	22605001	22635000	30000	10p12.2	2	0	0	2	3	BMI1, COMMD3, COMMD3-BMI1
	483	10	26865001	26910000	45000	10p12.1	3	0	0	3	1	LINC00264
	484	10	26940001	26985000	45000	10p12.1	3	0	0	3	0
	485	10	27180001	27240000	60000	10p12.1	4	0	0	4	1	LINC00202-1
	486	10	27540001	27615000	75000	10p12.1	5	0	0	5	0
	487	10	29775001	29805000	30000	10p11.23	2	0	0	2	0
	488	10	30930001	31005000	75000	10p11.23	5	0	0	5	0
	489	10	36705001	36735000	30000	10p11.21	2	0	2	0	0
	490	10	37260001	37290000	30000	10p11.21	2	0	0	2	0
	491	10	37380001	37440000	60000	10p11.21	4	0	0	4	0
	492	10	37455001	37485000	30000	10p11.21	2	0	0	2	0
	493	10	38295001	38340000	45000	10p11.1	3	0	0	3	0
	494	10	38355001	38385000	30000	10p11.1	2	0	0	2	0
	495	10	38520001	42855000	4335000	10p11.1-10q11.21	289	217	33	55	4	HSD17B7P2, SEPT7P9, LINC00999, ACTR3BP5
	496	10	42885001	42915000	30000	10q11.21	2	0	0	2	0
	497	10	43020001	43065000	45000	10q11.21	3	0	0	3	0
	498	10	43095001	43140000	45000	10q11.21	3	0	0	3	0
	499	10	43185001	43245000	60000	10q11.21	4	0	0	4	0
	500	10	43380001	43410000	30000	10q11.21	2	0	0	2	0
	501	10	45600001	45645000	45000	10q11.21	3	0	0	3	0
	502	10	45675001	45705000	30000	10q11.21	2	0	0	2	0
	503	10	46170001	47550000	1380000	10q11.22	92	8	0	84	22	NPY4R, GPRIN2, PTPN20B, SYT15, AGAP4, FAM21C, BMS1P5, GLUD1P7, BMS1P2, FAM35BP, FAM35DP, AGAP9, BMS1P6, LINC00842, FAM25C, PTPN20A, ANXA8, BMS1P1, ANXA8L1, HNRNPA1P33, FAM25B, FAM25G
	504	10	47565001	47595000	30000	10q11.22	2	0	0	2	0
	505	10	47700001	48300000	600000	10q11.22	40	8	0	32	11	ANXA8L2, CTSLP2, FAM21B, BMS1P2, AGAP9, BMS1P6, FAM25C, ANXA8, ANXA8L1, FAM25B, FAM25G
	506	10	48660001	49395000	735000	10q11.22	49	5	0	44	10	PTPN20B, FRMPD2, BMS1P5, GLUD1P7, FAM25C, PTPN20A, BMS1P1, FRMPD2P1, FAM25B, FAM25G
	507	10	51060001	51480000	420000	10q11.23	28	4	0	24	2	AGAP8, LOC728407
	508	10	51600001	51780000	180000	10q11.23	12	0	0	12	1	AGAP6
	509	10	51810001	52005000	195000	10q11.23	13	0	0	13	2	FAM21B, FAM21A
	510	10	52410001	52545000	135000	10q11.23	9	0	0	9	1	ASAH2B
	511	10	56145001	56175000	30000	10q21.1	2	0	0	2	0
	512	10	57510001	57540000	30000	10q21.1	2	0	0	2	0
	513	10	75420001	75495000	75000	10q22.2	5	0	0	5	2	AGAP5, BMS1P4
	514	10	81255001	81315000	60000	10q22.3	4	0	0	4	1	EIF5AL1
	515	10	81390001	81675000	285000	10q22.3	19	0	0	19	2	LOC642361, BEND3P3
	516	10	81765001	81810000	45000	10q22.3	3	0	0	3	0
	517	10	81975001	82020000	45000	10q22.3-10q23.1	3	0	0	3	0
	518	10	88755001	88785000	30000	10q23.2	2	0	0	2	1	FAM25A
	519	10	88875001	89265000	390000	10q23.2	26	0	0	26	6	LOC439994, NUTM2A, NUTM2D, NUTM2A-AS1, LINC00864, MIR4678
	520	10	93060001	93090000	30000	10q23.32	2	0	0	2	0
	521	10	95280001	95310000	30000	10q23.33	2	0	0	2	0
	522	10	96705001	96735000	30000	10q23.33	2	0	0	2	0
	523	10	96900001	96930000	30000	10q23.33	2	0	0	2	0
	524	10	101580001	101610000	30000	10q24.2	2	0	0	2	0
	525	10	111570001	111600000	30000	10q25.1	2	0	0	2	0
	526	10	124350001	124380000	30000	10q26.13	2	0	0	2	0
	527	10	125880001	125910000	30000	10q26.13	2	2	0	0	0
	528	10	127575001	127620000	45000	10q26.2	3	0	0	3	0
	529	10	128625001	128760000	135000	10q26.2	9	9	0	0	0
	530	10	129510001	129540000	30000	10q26.2	2	0	0	2	1	FOXI2
	531	10	131745001	131775000	30000	10q26.3	2	0	0	2	0
	532	10	133395001	133425000	30000	10q26.3	2	2	0	0	0
	533	10	133680001	133725000	45000	10q26.3	3	3	0	0	0
	534	10	135435001	135534747	99747	10q26.3	7	1	2	6	8	DUX4, DUX2, FRG2B, DUX4L7, DUX4L6, DUX4L5, DUX4L3, DUX4L2
	535	11	1	195000	195000	11p15.5	13	4	1	9	3	SCGB1C1, LOC653486, LINC01001
	536	11	1155001	1215000	60000	11p15.5	4	2	0	2	0
	537	11	3270001	3360000	90000	11p15.4	6	0	0	6	0
	538	11	3405001	3630000	225000	11p15.4	15	0	0	15	1	OR7E12P
	539	11	4245001	4380000	135000	11p15.4	9	0	0	9	0
	540	11	10515001	10545000	30000	11p15.4	2	0	2	0	2	MTRNR2L8, MIR4485
	541	11	31815001	31845000	30000	11p13	2	0	0	2	0
	542	11	35100001	35130000	30000	11p13	2	0	0	2	0
	543	11	35775001	35805000	30000	11p13	2	0	0	2	0
	544	11	48330001	48555000	225000	11p11.2	15	0	0	15	3	OR4C3, OR4A47, OR4C45
	545	11	48570001	48600000	30000	11p11.2	2	0	0	2	0
	546	11	48645001	49080000	435000	11p11.2	29	0	20	18	2	TRIM51GP, TRIM49B
	547	11	49095001	49155000	60000	11p11.2-11p11.12	4	0	0	4	0
	548	11	49170001	49905000	735000	11p11.12	49	0	0	49	1	LOC440040
	549	11	49920001	49950000	30000	11p11.12	2	0	0	2	0
	550	11	50010001	50100000	90000	11p11.12	6	0	1	6	0
	551	11	50220001	50265000	45000	11p11.12	3	0	0	3	1	LOC441601
	552	11	50295001	55035000	4740000	11p11.12-11p11.11	316	226	77	45	3	OR4A5, OR4C46, LOC646813
	553	11	55050001	55080000	30000	11p11.11	2	0	0	2	1	TRIM51HP
	554	11	58800001	58830000	30000	11q12.1	2	0	0	2	0
	555	11	58845001	58875000	30000	11q12.1	2	0	0	2	0
	556	11	60975001	61020000	45000	11q12.2	3	0	0	3	2	PGA5, PGA4
	557	11	63090001	63120000	30000	11q12.3	2	0	0	2	0
	558	11	63180001	63225000	45000	11q12.3	3	0	0	3	0
	559	11	66330001	66360000	30000	11q13.2	2	0	0	2	1	CTSF
	560	11	67470001	67770000	300000	11q13.2	20	0	0	20	1	FAM86C2P
	561	11	68385001	68415000	30000	11q13.2-11q13.3	2	0	0	2	0
	562	11	69090001	69135000	45000	11q13.3	3	3	0	0	0
	563	11	69705001	69795000	90000	11q13.3	6	2	0	4	0
	564	11	71295001	71625000	330000	11q13.4	22	0	0	22	3	FAM86C1, DEFB108B, LOC100129216
	565	11	77625001	77670000	45000	11q14.1	3	0	0	3	0
	566	11	85125001	85155000	30000	11q14.1	2	0	1	1	0
	567	11	85740001	85770000	30000	11q14.2	2	0	2	0	0
	568	11	86235001	86265000	30000	11q14.2	2	0	1	2	0
	569	11	87510001	87540000	30000	11q14.2	2	0	2	0	0
	570	11	87690001	87735000	45000	11q14.2	3	3	0	0	0
	571	11	88575001	88890000	315000	11q14.3	21	0	0	21	0
	572	11	88965001	89160000	195000	11q14.3	13	0	0	13	0
	573	11	89280001	89835000	555000	11q14.3	37	0	0	37	11	TRIM49, TRIM64, FOLH1B, TRIM77, TRIM49D1, TRIM64B, TRIM53AP, TRIM49C, UBTFL1, TRIM49D2P, MIR5692A1
	574	11	94080001	94125000	45000	11q21	3	0	0	3	0
	575	11	96300001	96435000	135000	11q21	9	9	0	0	0
	576	11	103275001	103305000	30000	11q22.3	2	0	2	0	0
	577	11	108225001	108255000	30000	11q22.3	2	0	0	2	0
	578	11	110250001	110280000	30000	11q22.3	2	0	0	2	0
	579	11	114405001	114435000	30000	11q23.2	2	0	0	2	0
	580	11	129675001	129720000	45000	11q24.3	3	0	0	3	0
	581	11	134790001	134865000	75000	11q25	5	0	0	5	0
	582	11	134940001	135006516	66516	11q25	5	4	1	0	0
	583	12	1	180000	180000	12p13.33	12	6	1	6	2	FAM138D, LOC100288778
	584	12	7200001	7230000	30000	12p13.31	2	2	0	0	0
	585	12	7965001	7995000	30000	12p13.31	2	0	0	2	0
	586	12	8325001	8595000	270000	12p13.31	18	0	0	18	5	FAM90A1, LINC00937, ZNF705A, FAM66C, FAM86FP
	587	12	9435001	9480000	45000	12p13.31	3	0	0	3	1	LOC642846
	588	12	9540001	9735000	195000	12p13.31	13	0	0	13	1	DDX12P
	589	12	10575001	10605000	30000	12p13.2	2	0	0	2	1	KLRC2
	590	12	11220001	11250000	30000	12p13.2	2	0	0	2	1	TAS2R43
	591	12	11445001	11475000	30000	12p13.2	2	0	0	2	1	PRB4
	592	12	20910001	20940000	30000	12p12.2	2	0	0	2	0
	593	12	31200001	31350000	150000	12p11.21	10	0	0	10	1	DDX11
	594	12	33375001	33405000	30000	12p11.1	2	0	0	2	0
	595	12	34095001	34230000	135000	12p11.1	9	0	0	9	1	ALG10
	596	12	34350001	34380000	30000	12p11.1	2	0	1	2	0
	597	12	34425001	38460000	4035000	12p11.1-12q12	269	199	62	15	0
	598	12	38490001	38565000	75000	12q12	5	0	1	5	0
	599	12	38655001	38745000	90000	12q12	6	0	0	6	1	ALG10B
	600	12	51945001	51975000	30000	12q13.13	2	0	0	2	0
	601	12	54465001	54510000	45000	12q13.13	3	0	0	3	2	LOC100240734, LOC100240735
	602	12	55470001	55500000	30000	12q13.2	2	0	0	2	0
	603	12	57345001	57375000	30000	12q13.3	2	0	0	2	1	RDH16
	604	12	63915001	64140000	225000	12q14.2	15	0	0	15	1	DPY19L2
	605	12	93060001	93090000	30000	12q22	2	0	0	2	0
	606	12	94440001	94470000	30000	12q22	2	0	1	1	0
	607	12	109380001	109410000	30000	12q24.11	2	2	0	0	0
	608	12	119085001	119115000	30000	12q24.23	2	0	0	2	0
	609	12	122535001	122580000	45000	12q24.31	3	3	0	0	0
	610	12	123180001	123210000	30000	12q24.31	2	0	0	2	2	HCAR3, HCAR2
	611	12	125880001	125910000	30000	12q24.31-12q24.32	2	0	2	0	0
	612	12	132720001	132795000	75000	12q24.33	5	5	0	0	0
	613	12	133500001	133695000	195000	12q24.33	13	0	0	13	3	ZNF26, ZNF84, ZNF140
	614	12	133830001	133851895	21895	12q24.33	2	1	1	1	0
	615	13	1	19500000	19500000	13p13-13q12.11	1300	1268	0	32	1	ANKRD20A9P
	616	13	19755001	19800000	45000	13q12.11	3	0	0	3	0
	617	13	19905001	20145000	240000	13q12.11	16	0	0	16	2	TPTE2, LINC00421
	618	13	21765001	21795000	30000	13q12.11	2	0	0	2	0
	619	13	21825001	21855000	30000	13q12.11	2	0	0	2	0
	620	13	21870001	21900000	30000	13q12.11	2	0	0	2	0
	621	13	23490001	23535000	45000	13q12.12	3	0	1	3	0
	622	13	24450001	24480000	30000	13q12.12	2	0	0	2	2	C1QTNF9B, C1QTNF9B-AS1
	623	13	24885001	24915000	30000	13q12.12	2	0	0	2	0
	624	13	24930001	25020000	90000	13q12.12	6	0	1	6	0
	625	13	25035001	25065000	30000	13q12.12	2	0	0	2	0
	626	13	25095001	25125000	30000	13q12.12	2	0	1	1	0
	627	13	25140001	25170000	30000	13q12.12	2	0	0	2	0
	628	13	25515001	25560000	45000	13q12.13	3	0	0	3	0
	629	13	41460001	41490000	30000	13q14.11	2	0	1	2	0
	630	13	46980001	47040000	60000	13q14.13	4	0	0	4	0
	631	13	48285001	48315000	30000	13q14.2	2	0	0	2	0
	632	13	52080001	52110000	30000	13q14.3	2	0	0	2	0
	633	13	52740001	52920000	180000	13q14.3	12	0	0	12	1	MRPS31P5
	634	13	53055001	53205000	150000	13q14.3	10	0	0	10	1	TPTE2P3
	635	13	57720001	57765000	45000	13q21.1	3	0	0	3	5	PRR20A, PRR20B, PRR20C, PRR20D, PRR20E
	636	13	63630001	63660000	30000	13q21.31	2	0	0	2	0
	637	13	64290001	64425000	135000	13q21.31	9	0	0	9	1	OR7E156P
	638	13	79080001	79110000	30000	13q31.1	2	0	0	2	0
	639	13	86775001	86910000	135000	13q31.1	9	9	0	0	0
	640	13	112365001	112500000	135000	13q34	9	9	0	0	0
	641	13	112935001	112965000	30000	13q34	2	0	0	2	0
	642	13	114330001	114450000	120000	13q34	8	6	1	1	0
	643	13	114645001	114735000	90000	13q34	6	6	0	0	0
	644	13	115110001	115169878	59878	13q34	4	4	0	0	0
	645	14	1	20190000	20190000	14p13-14q11.2	1346	1266	8	80	5	OR11H2, POTEG, OR11H12, POTEM, LOC642426
	646	14	20325001	20460000	135000	14q11.2	9	0	0	9	4	OR4K5, OR4K1, OR4K15, OR4K2
	647	14	21375001	21420000	45000	14q11.2	3	0	0	3	1	ECRP
	648	14	24420001	24510000	90000	14q11.2	6	0	0	6	2	DHRS4, DHRS4L2
	649	14	25650001	25680000	30000	14q12	2	0	0	2	0
	650	14	28215001	28320000	105000	14q12	7	0	0	7	0
	651	14	35010001	35040000	30000	14q13.1	2	0	0	2	0
	652	14	38040001	38070000	30000	14q21.1	2	0	0	2	1	FOXA1
	653	14	43710001	43740000	30000	14q21.2	2	0	1	1	0
	654	14	52215001	52245000	30000	14q22.1	2	0	0	2	0
	655	14	70695001	70725000	30000	14q24.2	2	0	0	2	1	ADAM21P1
	656	14	70755001	70785000	30000	14q24.2	2	0	0	2	0
	657	14	70920001	70950000	30000	14q24.2	2	0	0	2	0
	658	14	73995001	74055000	60000	14q24.3	4	0	0	4	2	ACOT2, ACOT1
	659	14	88905001	88935000	30000	14q31.3	2	0	0	2	0
	660	14	106050001	106125000	75000	14q32.33	5	0	0	5	0
	661	14	106170001	106230000	60000	14q32.33	4	0	1	4	0
	662	14	106245001	106920000	675000	14q32.33	45	0	0	45	3	ADAM6, KIAA0125, LINC00226
	663	14	106935001	106965000	30000	14q32.33	2	0	0	2	1	LINC00221
	664	14	106980001	107025000	45000	14q32.33	3	0	0	3	0
	665	14	107040001	107115000	75000	14q32.33	5	0	0	5	0
	666	14	107295001	107349540	54540	14q32.33	4	4	0	0	0
	667	15	1	20415000	20415000	15p13-15q11.2	1361	1333	5	28	0
	668	15	20430001	20625000	195000	15q11.2	13	0	1	13	1	CHEK2P2
	669	15	20640001	22320000	1680000	15q11.2	112	37	2	75	7	NBEAP1, CT60, NF1P2, LOC646214, CXADRP2, GOLGA6L6, GOLGA8CP
	670	15	22470001	22545000	75000	15q11.2	5	0	0	5	0
	671	15	22590001	22755000	165000	15q11.2	11	2	0	9	5	GOLGA6L1, GOLGA8DP, MIR4509-1, MIR4509-2, MIR4509-3
	672	15	23085001	23700000	615000	15q11.2	41	2	0	39	7	LOC283683, GOLGA8I, WHAMMP3, GOLGA8EP, HERC2P2, GOLGA8S, HERC2P7
	673	15	24330001	24825000	495000	15q11.2	33	0	0	33	1	PWRN2
	674	15	28125001	28155000	30000	15q13.1	2	0	2	0	0
	675	15	28440001	28485000	45000	15q13.1	3	0	0	3	0
	676	15	28530001	29100000	570000	15q13.1	38	0	0	38	9	GOLGA8G, HERC2P9, WHAMMP2, GOLGA6L7P, GOLGA8F, LOC100289656, MIR4509-1, MIR4509-2, MIR4509-3
	677	15	29160001	29205000	45000	15q13.1	3	3	0	0	0
	678	15	30375001	30945000	570000	15q13.2	38	0	0	38	7	DKFZP434L187, CHRFAM7A, ULK4P3, ULK4P1, ARHGAP11B, GOLGA8T, ULK4P2
	679	15	30960001	31065000	105000	15q13.2	7	0	0	7	0
	680	15	31080001	31125000	45000	15q13.2	3	0	0	3	1	HERC2P10
	681	15	31890001	32025000	135000	15q13.3	9	0	0	9	0
	682	15	32445001	32925000	480000	15q13.3	32	0	0	32	4	ULK4P3, ULK4P1, ULK4P2, WHAMMP1
	683	15	34665001	34890000	225000	15q14	15	0	0	15	4	GOLGA8A, GOLGA8B, MIR1233-1, MIR1233-2
	684	15	43845001	44040000	195000	15q15.3	13	0	0	13	5	CKMT1B, CATSPER2, STRC, CATSPER2P1, CKMT1A
	685	15	45105001	45240000	135000	15q21.1	9	0	0	9	0
	686	15	45255001	45315000	60000	15q21.1	4	0	0	4	0
	687	15	45330001	45375000	45000	15q21.1	3	0	0	3	0
	688	15	72915001	72960000	45000	15q24.1	3	0	0	3	1	GOLGA6B
	689	15	74355001	74400000	45000	15q24.1	3	0	0	3	1	GOLGA6A
	690	15	75540001	75615000	75000	15q24.2	5	0	0	5	2	GOLGA6C, GOLGA6D
	691	15	78165001	78195000	30000	15q24.3	2	0	0	2	0
	692	15	78240001	78270000	30000	15q24.3	2	0	0	2	0
	693	15	78990001	79020000	30000	15q25.1	2	0	0	2	0
	694	15	79035001	79080000	45000	15q25.1	3	0	0	3	1	LOC646938
	695	15	81945001	81975000	30000	15q25.2	2	0	0	2	0
	696	15	82485001	82560000	75000	15q25.2	5	0	0	5	0
	697	15	82575001	83220000	645000	15q25.2	43	3	0	40	9	RPS17, LOC80154, LOC390660, GOLGA6L9, CSPG4P8, GOLGA6L10, UBE2Q2P3, UBE2Q2P2, RPS17L
	698	15	84750001	85095000	345000	15q25.2	23	2	0	21	7	GOLGA6L5, LOC388152, DNM1P41, LOC440300, LOC642423, GOLGA6L4, LOC100505679
	699	15	85710001	85830000	120000	15q25.3	8	0	0	8	1	LOC642423
	700	15	88350001	88380000	30000	15q25.3	2	0	1	1	0
	701	15	96870001	96915000	45000	15q26.2	3	0	0	3	2	NR2F2, MIR1469
	702	15	100320001	100365000	45000	15q26.3	3	0	0	3	1	DNM1P46
	703	15	100605001	100635000	30000	15q26.3	2	0	0	2	0
	704	15	102285001	102330000	45000	15q26.3	3	0	0	3	0
	705	15	102405001	102531392	126392	15q26.3	9	1	1	8	4	OR4F4, WASH3P, FAM138E, DDX11L9
	706	16	1	90000	90000	16p13.3	6	4	1	2	1	DDX11L10
	707	16	1275001	1305000	30000	16p13.3	2	0	0	2	2	TPSAB1, TPSB2
	708	16	2145001	2190000	45000	16p13.3	3	0	0	3	2	MIR3180-5, MIR4516
	709	16	2580001	2640000	60000	16p13.3	4	0	0	4	2	CEMP1, MIR3178
	710	16	2655001	2745000	90000	16p13.3	6	0	0	6	2	FLJ42627, ERVK13-1
	711	16	3405001	3435000	30000	16p13.3	2	0	2	0	2	OR2C1, MTRNR2L4
	712	16	5130001	5190000	60000	16p13.3	4	0	0	4	1	FAM86A
	713	16	5280001	5340000	60000	16p13.3	4	0	0	4	0
	714	16	8640001	8685000	45000	16p13.2	3	3	0	0	0
	715	16	12015001	12045000	30000	16p13.13	2	0	0	2	0
	716	16	12165001	12195000	30000	16p13.13	2	0	1	1	0
	717	16	14490001	14535000	45000	16p13.12	3	0	0	3	0
	718	16	14775001	15120000	345000	16p13.12-16p13.11	23	0	0	23	9	NPIPA1, NOMO1, ABCC6P2, MIR3180-3, MIR3180-1, MIR3179-2, MIR3180-2, MIR3179-1, MIR3179-3
	719	16	15165001	15495000	330000	16p13.11	22	0	0	22	1	MIR3180-4
	720	16	16290001	16860000	570000	16p13.11-16p12.3	38	0	0	38	9	ABCC6, PKD1P1, NOMO3, MIR3180-3, MIR3180-1, MIR3179-2, MIR3180-2, MIR3179-1, MIR3179-3
	721	16	18165001	18795000	630000	16p12.3	42	0	0	42	8	NOMO2, ABCC6P1, MIR3180-3, MIR3180-1, MIR3179-2, MIR3180-2, MIR3179-1, MIR3179-3
	722	16	18870001	18930000	60000	16p12.3	4	0	0	4	0
	723	16	20430001	20520000	90000	16p12.3	6	0	0	6	1	ACSM2A
	724	16	20535001	20625000	90000	16p12.3	6	0	0	6	1	ACSM2B
	725	16	21360001	21600000	240000	16p12.2	16	0	0	16	5	NPIPB3, SLC7A5P2, LOC100190986, LOC100271836, SNX29P1
	726	16	21735001	21945000	210000	16p12.2	14	0	0	14	1	RRN3P1
	727	16	22440001	22710000	270000	16p12.2	18	0	0	18	3	SMG1P1, LOC653786, NPIPB5
	728	16	28335001	28485000	150000	16p11.2	10	0	0	10	2	EIF3C, EIF3CL
	729	16	28620001	28830000	210000	16p11.2	14	0	0	14	2	EIF3C, EIF3CL
	730	16	29040001	29310000	270000	16p11.2	18	0	0	18	1	RRN3P2
	731	16	29325001	29655000	330000	16p11.2	22	0	0	22	13	SULT1A3, SLX1B, SLC7A5P1, LOC388242, LOC440354, SULT1A4, SLX1A, BOLA2, LOC606724, LOC613038, BOLA2B, SLX1A-SULT1A3, SLX1B-SULT1A4
	732	16	30180001	30360000	180000	16p11.2	12	0	0	12	15	SULT1A3, CORO1A, SLX1B, LOC388242, LOC440354, SULT1A4, SLX1A, BOLA2, LOC595101, LOC606724, LOC613037, LOC613038, BOLA2B, SLX1A-SULT1A3, SLX1B-SULT1A4
	733	16	31965001	34215000	2250000	16p11.2-16p11.1	150	9	32	137	9	TP53TG3, SLC6A10P, LOC390705, HERC2P4, LINC00273, TP53TG3C, TP53TG3D, TP53TG3B, RNU6-76P
	734	16	34515001	34545000	30000	16q11.1	2	0	1	1	0
	735	16	34590001	34620000	30000	16q11.1	2	0	2	0	0
	736	16	34725001	34755000	30000	16q11.1	2	0	1	1	1	LOC100130700
	737	16	34770001	34815000	45000	16q11.1	3	0	2	1	0
	738	16	34875001	34950000	75000	16q11.1	5	0	5	0	0
	739	16	34980001	35025000	45000	16q11.1	3	0	3	1	2	FLJ26245, RNA5SP411
	740	16	35145001	46515000	11370000	16q11.1-16q11.2	758	739	18	10	0
	741	16	55785001	55845000	60000	16q12.2	4	0	1	4	1	CES1P1
	742	16	55860001	55890000	30000	16q12.2	2	0	2	1	0
	743	16	69975001	70275000	300000	16q22.1	20	0	0	20	7	PDPR, PDXDC2P, CLEC18C, CLEC18A, MIR1972-1, MIR1972-2, LOC100506060
	744	16	70845001	71205000	360000	16q22.2	24	0	0	24	0
	745	16	74370001	74460000	90000	16q23.1	6	0	0	6	1	CLEC18B
	746	16	74565001	74595000	30000	16q23.1	2	0	0	2	0
	747	16	87915001	87945000	30000	16q24.2	2	0	0	2	0
	748	16	88050001	88080000	30000	16q24.2	2	0	0	2	0
	749	16	88110001	88305000	195000	16q24.2	13	0	0	13	0
	750	16	88395001	88440000	45000	16q24.2	3	2	0	1	0
	751	16	90150001	90354753	204753	16q24.3	14	4	0	10	0
	752	17	300001	390000	90000	17p13.3	6	6	0	0	0
	753	17	2955001	2985000	30000	17p13.3	2	0	0	2	1	OR1D5
	754	17	3120001	3165000	45000	17p13.3	3	0	0	3	1	OR1D4
	755	17	3225001	3255000	30000	17p13.3	2	0	0	2	0
	756	17	5025001	5070000	45000	17p13.2	3	0	0	3	0
	757	17	14070001	14100000	30000	17p12	2	0	0	2	0
	758	17	15420001	15555000	135000	17p12	9	0	0	9	2	TVP23C, CDRT1
	759	17	15570001	15795000	225000	17p12	15	0	1	15	4	MEIS3P1, ZNF286A, TBC1D26, CDRT15P2
	760	17	16560001	16770000	210000	17p11.2	14	0	0	14	4	CCDC144A, USP32P1, KRT16P2, FAM106CP
	761	17	18285001	18750000	465000	17p11.2	31	0	0	31	11	FOXO3B, FBXW10, TVP23B, FAM106A, TRIM16L, USP32P2, TBC1D28, CCDC144B, LOC339240, LGALS9C, ZNF286B
	762	17	18930001	19140000	210000	17p11.2	14	0	0	14	1	GRAPL
	763	17	20220001	20655000	435000	17p11.2	29	0	0	29	4	CDRT15L2, LGALS9B, CCDC144CP, KRT16P3
	764	17	20685001	20775000	90000	17p11.2	6	0	0	6	0
	765	17	20790001	20820000	30000	17p11.2	2	0	0	2	0
	766	17	21195001	21255000	60000	17p11.2	4	0	0	4	0
	767	17	21300001	21330000	30000	17p11.2	2	0	0	2	1	KCNJ18
	768	17	21345001	21420000	75000	17p11.2	5	0	0	5	0
	769	17	21450001	21825000	375000	17p11.2-17p11.1	25	6	3	17	0
	770	17	21900001	21990000	90000	17p11.1	6	0	1	5	1	FLJ36000
	771	17	22005001	22095000	90000	17p11.1	6	0	2	5	1	MTRNR2L1
	772	17	22155001	22200000	45000	17p11.1	3	0	3	0	0
	773	17	22215001	25305000	3090000	17p11.1-17q11.1	206	199	5	5	0
	774	17	25350001	25380000	30000	17q11.1	2	0	0	2	0
	775	17	25470001	25530000	60000	17q11.1	4	0	4	0	0
	776	17	28890001	29115000	225000	17q11.2	15	0	0	15	3	SH3GL1P2, LRRC37BP1, SUZ12P1
	777	17	29340001	29370000	30000	17q11.2	2	0	0	2	0
	778	17	30090001	30120000	30000	17q11.2	2	0	0	2	0
	779	17	30255001	30315000	60000	17q11.2	4	0	0	4	0
	780	17	30345001	30435000	90000	17q11.2	6	0	0	6	2	SH3GL1P1, LRRC37B
	781	17	34440001	34815000	375000	17q12	25	3	0	22	8	CCL3L1, CCL4L1, CCL4L2, TBC1D3B, TBC1D3C, CCL3L3, TBC1D3G, TBC1D3H
	782	17	36210001	36360000	150000	17q12	10	0	0	10	2	TBC1D3F, TBC1D3
	783	17	36390001	36465000	75000	17q12	5	0	0	5	0
	784	17	36630001	36660000	30000	17q12	2	0	0	2	0
	785	17	39240001	39285000	45000	17q21.2	3	0	0	3	5	KRTAP4-12, KRTAP4-11, KRTAP4-8, KRTAP4-9, KRTAP4-7
	786	17	43515001	43710000	195000	17q21.31	13	0	0	13	4	LRRC37A4P, LOC644172, MIR4315-2, MIR4315-1
	787	17	44295001	44340000	45000	17q21.31	3	0	0	3	0
	788	17	44355001	44790000	435000	17q21.31	29	0	0	29	5	LRRC37A, ARL17A, LRRC37A2, NSFP1, ARL17B
	789	17	45090001	45135000	45000	17q21.32	3	0	0	3	0
	790	17	45525001	45675000	150000	17q21.32	10	0	0	10	1	MRPL45P2
	791	17	57645001	57675000	30000	17q23.1	2	0	0	2	0
	792	17	58005001	58035000	30000	17q23.1	2	0	0	2	0
	793	17	58050001	58125000	75000	17q23.1	5	0	1	4	2	TBC1D3P1-DHX40P1, MIR4737
	794	17	58260001	58305000	45000	17q23.1-17q23.2	3	0	0	3	0
	795	17	60285001	60375000	90000	17q23.2	6	0	0	6	1	TBC1D3P2
	796	17	60495001	60645000	150000	17q23.2	10	0	1	10	1	METTL2A
	797	17	61950001	61995000	45000	17q23.3	3	0	0	3	3	CSH1, CSHL1, GH2
	798	17	62415001	62460000	45000	17q23.3	3	3	0	0	0
	799	17	62745001	62925000	180000	17q24.1	12	0	0	12	5	LOC146880, LRRC37A3, PLEKHM1P, MIR4315-2, MIR4315-1
	800	17	62940001	63000000	60000	17q24.1	4	0	0	4	1	AMZ2P1
	801	17	66180001	66270000	90000	17q24.2	6	0	0	6	2	AMZ2, LOC440461
	802	17	77460001	77535000	75000	17q25.3	5	0	0	5	0
	803	17	77550001	77625000	75000	17q25.3	5	3	0	2	0
	804	17	79710001	79755000	45000	17q25.3	3	3	0	0	0
	805	17	81105001	81195210	90210	17q25.3	7	0	0	7	1	FLJ43681
	806	18	1	135000	135000	18p11.32	9	0	3	9	1	ROCK1P1
	807	18	2835001	2865000	30000	18p11.32	2	0	1	1	0
	808	18	10590001	10650000	60000	18p11.22	4	0	0	4	0
	809	18	11610001	11640000	30000	18p11.21	2	0	0	2	0
	810	18	12045001	12090000	45000	18p11.21	3	0	0	3	0
	811	18	12120001	12150000	30000	18p11.21	2	0	0	2	0
	812	18	12165001	12240000	75000	18p11.21	5	0	0	5	1	C18orf61
	813	18	14115001	14775000	660000	18p11.21	44	0	0	44	4	CYP4F35P, POTEC, CXADRP3, ANKRD20A5P
	814	18	14790001	14910000	120000	18p11.21	8	0	1	8	1	MIR3156-2
	815	18	14940001	18540000	3600000	18p11.21-18q11.1	240	206	5	34	1	LOC644669
	816	18	52065001	52200000	135000	18q21.2	9	9	0	0	0
	817	18	61305001	61335000	30000	18q21.33	2	0	0	2	1	SERPINB3
	818	18	72285001	72330000	45000	18q22.3	3	3	0	0	0
	819	18	75735001	75765000	30000	18q23	2	2	0	0	0
	820	18	78015001	78077248	62248	18q23	5	4	0	1	0
	821	19	1	255000	255000	19p13.3	17	4	1	13	5	OR4F17, WASH5P, LINC01002, FAM138F, FAM138A
	822	19	7020001	7065000	45000	19p13.2	3	0	0	3	4	MBD3L2, MBD3L5, MBD3L4, MBD3L3
	823	19	7290001	7395000	105000	19p13.2	7	3	0	4	0
	824	19	8340001	8370000	30000	19p13.2	2	0	0	2	0
	825	19	8700001	8730000	30000	19p13.2	2	2	0	0	0
	826	19	8850001	8910000	60000	19p13.2	4	0	0	4	0
	827	19	11925001	11955000	30000	19p13.2	2	0	0	2	1	ZNF440
	828	19	12000001	12030000	30000	19p13.2	2	0	0	2	0
	829	19	12495001	12525000	30000	19p13.2	2	0	0	2	1	ZNF799
	830	19	14295001	14355000	60000	19p13.12	4	0	0	4	0
	831	19	19905001	19935000	30000	19p13.11	2	0	0	2	0
	832	19	19965001	19995000	30000	19p13.11	2	0	0	2	0
	833	19	20400001	20430000	30000	19p12	2	0	0	2	0
	834	19	20445001	20475000	30000	19p12	2	0	0	2	0
	835	19	20490001	20610000	120000	19p12	8	2	0	6	3	ZNF826P, MIR1270-1, MIR1270-2
	836	19	20625001	20655000	30000	19p12	2	0	0	2	0
	837	19	20730001	20775000	45000	19p12	3	0	0	3	0
	838	19	20820001	20880000	60000	19p12	4	0	0	4	1	ZNF626
	839	19	20940001	20985000	45000	19p12	3	0	0	3	0
	840	19	21135001	21165000	30000	19p12	2	0	2	0	0
	841	19	21255001	21315000	60000	19p12	4	0	0	4	1	ZNF714
	842	19	21345001	21375000	30000	19p12	2	0	0	2	0
	843	19	21525001	21555000	30000	19p12	2	0	0	2	0
	844	19	21660001	21690000	30000	19p12	2	0	2	0	1	LINC00664
	845	19	21765001	21795000	30000	19p12	2	0	2	0	0
	846	19	21810001	21855000	45000	19p12	3	0	0	3	0
	847	19	21885001	21945000	60000	19p12	4	0	0	4	1	LOC641367
	848	19	22005001	22035000	30000	19p12	2	0	1	1	0
	849	19	22050001	22125000	75000	19p12	5	0	5	1	0
	850	19	22170001	22245000	75000	19p12	5	0	3	3	0
	851	19	22305001	22335000	30000	19p12	2	0	2	1	0
	852	19	22380001	22485000	105000	19p12	7	0	3	6	0
	853	19	22500001	22635000	135000	19p12	9	0	3	7	1	ZNF98
	854	19	22695001	22725000	30000	19p12	2	0	0	2	0
	855	19	22800001	22935000	135000	19p12	9	0	4	7	1	ZNF492
	856	19	22950001	23010000	60000	19p12	4	0	2	3	0
	857	19	23085001	23145000	60000	19p12	4	0	3	2	0
	858	19	23160001	23310000	150000	19p12	10	0	7	4	0
	859	19	23385001	23415000	30000	19p12	2	0	0	2	0
	860	19	23430001	23460000	30000	19p12	2	0	2	0	0
	861	19	23475001	23535000	60000	19p12	4	0	3	1	0
	862	19	23550001	23610000	60000	19p12	4	0	1	3	0
	863	19	23685001	23760000	75000	19p12	5	0	4	1	0
	864	19	23865001	23925000	60000	19p12	4	0	1	4	0
	865	19	23940001	24000000	60000	19p12	4	0	3	3	0
	866	19	24045001	24120000	75000	19p12	5	0	3	3	1	ZNF726
	867	19	24150001	24210000	60000	19p12	4	0	3	2	0
	868	19	24225001	24285000	60000	19p12	4	0	3	1	0
	869	19	24360001	28275000	3915000	19p12-19q11	261	205	56	27	0
	870	19	33480001	33510000	30000	19q13.11	2	0	0	2	0
	871	19	36750001	36810000	60000	19q13.12	4	0	4	4	1	LOC100134317
	872	19	37755001	37815000	60000	19q13.12	4	0	3	4	1	LOC284412
	873	19	39240001	39285000	45000	19q13.2	3	0	0	3	2	LGALS7, LGALS7B
	874	19	40365001	40410000	45000	19q13.2	3	0	0	3	0
	875	19	41325001	41430000	105000	19q13.2	7	0	0	7	3	CYP2A6, CYP2A7, CYP2G1P
	876	19	43215001	43320000	105000	19q13.2	7	0	0	7	2	PSG3, PSG8
	877	19	43350001	43395000	45000	19q13.2	3	0	0	3	1	PSG1
	878	19	43410001	43650000	240000	19q13.31	16	0	0	16	3	PSG2, PSG7, PSG11
	879	19	43680001	43800000	120000	19q13.31	8	0	0	8	3	PSG4, PSG9, LOC284344
	880	19	43845001	43920000	75000	19q13.31	5	0	1	4	2	PRG1, CD177
	881	19	44865001	44925000	60000	19q13.31	4	0	1	3	1	ZNF285
	882	19	44955001	44985000	30000	19q13.31	2	0	2	0	0
	883	19	48405001	48465000	60000	19q13.33	4	0	0	4	19	SNAR-A1, SNAR-A2, SNAR-A12, SNAR-A3, SNAR-A5, SNAR-A7, SNAR-A11, SNAR-A9, SNAR-A4, SNAR-A6, SNAR-A8, SNAR-A13, SNAR-A10, SNAR-C2, SNAR-C4, SNAR-C5, SNAR-C1, SNAR-C3, SNAR-A14
	884	19	49530001	49560000	30000	19q13.33	2	0	0	2	7	CGB5, CGB7, CGB8, CGB1, CGB2, SNAR-G1, SNAR-G2
	885	19	50580001	50655000	75000	19q13.33	5	0	0	5	13	SNAR-A3, SNAR-A5, SNAR-A7, SNAR-A11, SNAR-A9, SNAR-A4, SNAR-A6, SNAR-A8, SNAR-A10, SNAR-B2, SNAR-B1, SNAR-D, SNAR-A14
	886	19	51105001	51135000	30000	19q13.33	2	0	0	2	1	SNAR-F
	887	19	52980001	53055000	75000	19q13.41	5	0	0	5	0
	888	19	53190001	53250000	60000	19q13.41	4	0	0	4	1	ZNF611
	889	19	53265001	53370000	105000	19q13.41	7	0	0	7	3	ZNF28, ZNF468, ZNF600
	890	19	53385001	53460000	75000	19q13.41	5	0	0	5	1	ZNF321P
	891	19	53775001	53820000	45000	19q13.42	3	0	0	3	2	BIRC8, FAM90A27P
	892	19	53835001	53880000	45000	19q13.42	3	0	0	3	1	ZNF845
	893	19	53895001	54000000	105000	19q13.42	7	0	0	7	4	ZNF765, ZNF813, TPM3P9, ZNF761
	894	19	55215001	55380000	165000	19q13.42	11	0	0	11	9	KIR2DL1, KIR2DL3, KIR2DL4, KIR2DS4, KIR3DL1, KIR3DL2, LILRP2, KIR3DL3, LOC100287534
	895	19	56265001	56295000	30000	19q13.42	2	0	0	2	1	RFPL4A
	896	19	56715001	56745000	30000	19q13.43	2	0	0	2	1	ZSCAN5A
	897	19	58365001	58395000	30000	19q13.43	2	0	0	2	0
	898	19	59100001	59128983	28983	19q13.43	2	0	1	2	0
	899	20	1	60000	60000	20p13	4	4	0	0	0
	900	20	1560001	1605000	45000	20p13	3	0	0	3	1	SIRPB1
	901	20	23655001	23685000	30000	20p11.21	2	0	0	2	1	CST4
	902	20	23700001	23730000	30000	20p11.21	2	0	0	2	0
	903	20	23775001	23805000	30000	20p11.21	2	0	0	2	0
	904	20	25680001	25710000	30000	20p11.21-20p11.1	2	0	0	2	0
	905	20	25740001	26085000	345000	20p11.1	23	0	2	22	3	FAM182A, FAM182B, LOC100134868
	906	20	26115001	26145000	30000	20p11.1	2	0	0	2	0
	907	20	26160001	29415000	3255000	20p11.1-20q11.21	217	206	5	8	2	LOC284801, MIR663A
	908	20	29430001	29835000	405000	20q11.21	27	9	6	16	2	MLLT10P1, FRG1B
	909	20	34905001	34935000	30000	20q11.23	2	2	0	0	0
	910	20	46515001	46545000	30000	20q13.13	2	0	0	2	0
	911	20	47115001	47145000	30000	20q13.13	2	0	0	2	0
	912	20	52065001	52095000	30000	20q13.2	2	0	0	2	0
	913	20	55920001	55950000	30000	20q13.31	2	0	2	0	1	MTRNR2L3
	914	20	61095001	61140000	45000	20q13.33	3	3	0	0	0
	915	20	61215001	61260000	45000	20q13.33	3	3	0	0	0
	916	20	62910001	63025520	115520	20q13.33	8	4	1	4	1	LINC00266-1
	917	21	1	10980000	10980000	21p13-21q11.1	732	648	22	84	3	TEKT4P2, MIR3687, MIR3648
	918	21	10995001	11145000	150000	21q11.1	10	0	0	10	5	BAGE, BAGE5, BAGE4, BAGE3, BAGE2
	919	21	11160001	15480000	4320000	21q11.1-21q11.2	288	209	7	77	5	C21orf15, ANKRD30BP2, POTED, ANKRD20A11P, MIR3156-3
	920	21	29220001	29430000	210000	21q21.3	14	0	0	14	1	LINC00314
	921	21	31140001	31170000	30000	21q21.3	2	0	2	0	0
	922	21	42960001	43005000	45000	21q22.3	3	3	0	0	0
	923	21	44640001	44715000	75000	21q22.3	5	2	0	3	0
	924	21	48105001	48129895	24895	21q22.3	2	1	1	1	0
	925	22	1	17280000	17280000	22p13-22q11.1	1152	1079	5	72	5	ANKRD62P1-PARP4P3, POTEH, OR11H1, CCT8L2, TPTEP1
	926	22	17340001	17400000	60000	22q11.1	4	0	0	4	0
	927	22	17475001	17520000	45000	22q11.1	3	0	0	3	0
	928	22	18645001	18915000	270000	22q11.21	18	0	1	18	2	GGT3P, DGCR6
	929	22	18930001	18960000	30000	22q11.21	2	0	0	2	0
	930	22	20295001	20730000	435000	22q11.21	29	5	0	24	5	DGCR6L, RIMBP3, TMEM191B, PI4KAP1, LOC729444
	931	22	21015001	21075000	60000	22q11.21	4	0	0	4	2	TMEM191A, POM121L4P
	932	22	21465001	21795000	330000	22q11.21	22	0	0	22	3	POM121L8P, RIMBP3C, RIMBP3B
	933	22	21810001	21915000	105000	22q11.21	7	0	0	7	4	RIMBP3C, PI4KAP2, RIMBP3B, TMEM191C
	934	22	22605001	22665000	60000	22q11.22	4	0	1	4	0
	935	22	22965001	22995000	30000	22q11.22	2	0	0	2	2	POM121L1P, GGTLC2
	936	22	23040001	23235000	195000	22q11.22	13	0	0	13	1	MIR650
	937	22	23655001	23700000	45000	22q11.23	3	0	1	2	0
	938	22	23775001	23805000	30000	22q11.23	2	0	0	2	0
	939	22	24270001	24405000	135000	22q11.23	9	0	0	9	8	DDT, GSTT1, GSTT2, GSTTP1, LOC391322, GSTTP2, GSTT2B, DDTL
	940	22	24630001	24675000	45000	22q11.23	3	0	0	3	1	POM121L9P
	941	22	24990001	25080000	90000	22q11.23	6	0	0	6	3	GGT1, BCRP3, POM121L10P
	942	22	25410001	25455000	45000	22q11.23	3	0	0	3	0
	943	22	25620001	25725000	105000	22q11.23	7	0	0	7	1	IGLL3P
	944	22	25980001	26010000	30000	22q12.1	2	0	0	2	0
	945	22	28215001	28260000	45000	22q12.1	3	0	0	3	0
	946	22	29055001	29085000	30000	22q12.1	2	0	0	2	0
	947	22	29790001	29820000	30000	22q12.2	2	0	0	2	0
	948	22	32535001	32565000	30000	22q12.3	2	0	0	2	1	C22orf42
	949	22	33045001	33090000	45000	22q12.3	3	0	0	3	0
	950	22	38760001	38805000	45000	22q13.1	3	0	0	3	0
	951	22	39420001	39465000	45000	22q13.1	3	0	0	3	1	APOBEC3F
	952	22	42885001	42915000	30000	22q13.2	2	0	0	2	1	SERHL
	953	22	50370001	50400000	30000	22q13.33	2	2	0	0	0
	954	22	51180001	51304566	124566	22q13.33	9	4	0	5	2	RABL2B, RPL23AP82
	955	X	1	155270560	155270560	Xp22.33-Xq28	10352	258	102	10094	1009	ABCB7, AGTR2, NR0B1, ALAS2, ABCD1, AMELX, SLC25A5, SLC25A6, XIAP, SHROOM2, AR, ARAF, ARHGAP4, ARHGAP6, ARR3, STS, ARSD, ARSE, ARSF, ASMT, ATP2B3, ATP6AP1, ATP7A, ATRX, AVPR2, BCYRN1, BGN, BMX, BRS3, BTK, CACNA1F, S100G, CAPN6, CD40LG, CDR1, CDX4, CETN2, CHM, CLCN4, CLCN5, CLIC2, CNGA2, COL4A5, COL4A6, COX7B, CSF2RA, CSTF2, CTAG1B, TEX28, CYBB, CYLC1, DCX, DDX3X, TIMM8A, DIAPH2, DKC1, DLG3, DMD, D…
	956	Y	1	59373566	59373566	Yp11.32-Yq12	3959	2231	156	1728	125	AMELY, SLC25A6, ASMT, CSF2RA, DAZ1, IL3RA, IL9R, CD99, PRKY, RBMY1A1, RPS4Y1, SHOX, SRY, VAMP7, TSPY1, UTY, ZFY, GTPBP6, AKAP17A, KDM5D, USP9Y, ASMTL, DDX3Y, PRY, XKRY, BPY2, VCY, CDY1, EIF1AY, TMSB4Y, ZBED1, CDY2A, SPRY3, NLGN4Y, PPP2R3B, TTTY1, PLCXD1, NCRNA00185, DAZ3, DAZ2, DAZ4, TTTY2, CRLF2, TSPY2, RBMY3AP, TTTY15, ASMTL-AS1, PCDH11Y, TTTY5, TTTY9A, TTTY11, TTTY12, TTTY13, TTTY14, GOLGA2P2Y…

## Sheet: S3 - Signal-to-Noise
	Signal-to-Noise
			QDNAseq			FREEC			aCGH
	sample	chromosome	mean	sd	SNR	mean	sd	SNR	mean	sd	SNR
	LGG150	10	-0.35	0.17	2.12	-0.35	0.17	2.12	-0.36	0.18	1.92
	LGG150	20	0.37	0.17	2.23	0.37	0.17	2.23	0.42	0.18	2.26
	LGG150	22	-0.34	0.17	2.08	-0.34	0.17	2.05	-0.33	0.18	1.79
	LGG165	22	-0.23	0.11	2.2	-0.23	0.11	2.12	-0.18	0.11	1.57
	LGG235	5	-0.17	0.23	0.75	-0.15	0.23	0.64	-0.15	0.19	0.79
	LGG259	13	-0.11	0.24	0.47	-0.08	0.25	0.33	-0.05	0.35	0.14
	LGG267	8	0.46	0.24	1.95	0.59	0.24	2.52	0.47	0.31	1.53
	LGG267	21	-0.42	0.24	1.81	-0.36	0.24	1.53	-0.39	0.31	1.26
	LGG271	14	-0.43	0.19	2.26	-0.4	0.19	2.14	-0.39	0.25	1.52
	LGG271	22	0.6	0.19	3.17	0.62	0.19	3.29	0.67	0.25	2.67
	LGG279	4	-0.35	0.16	2.2	-0.37	0.16	2.33	-0.29	0.28	1.02
	LGG279	13	-0.23	0.16	1.45	-0.26	0.16	1.61	-0.09	0.28	0.31
	average		0.34	0.19	1.89	0.34	0.19	1.91	0.31	0.24	1.4
	min		0.11	0.11	0.47	0.08	0.11	0.33	0.05	0.11	0.14
	max		0.6	0.24	3.17	0.62	0.25	3.29	0.67	0.35	2.67
